# Supplementary material for: LIGHT-SABRE Hyperpolarizes 1-13C-Pyruvate Continuously without Magnetic Field Cycling
Source: J Phys Chem C Nanomater Interfaces. 2023 Apr 4;127(14):6744–53. doi: 10.1021/acs.jpcc.3c01128 (PMC10108362; doi:10.1021/acs.jpcc.3c01128)
Supplement: Supplementary file 2 — jp3c01128_si_002.zip [file jp3c01128_si_002.zip]

Archive with 191 entries (181 files):
- LIGHT_SABRE_2023_Paper_Pyruvate_JPCC/
- LIGHT_SABRE_2023_Paper_Pyruvate_JPCC/F1_SLIC_SHEATH_SABRE_vrf_v1.m
- LIGHT_SABRE_2023_Paper_Pyruvate_JPCC/F2_SLIC_SHEATH_SABRE_v1_vrf.m
- LIGHT_SABRE_2023_Paper_Pyruvate_JPCC/F3_SLIC_SHEATH_SABRE_tSLIC.m
- LIGHT_SABRE_2023_Paper_Pyruvate_JPCC/F4_onefield_SHEATH_SABRE_tb.m
- LIGHT_SABRE_2023_Paper_Pyruvate_JPCC/F5_onefield_SHEATH_SABRE_B.m
- LIGHT_SABRE_2023_Paper_Pyruvate_JPCC/F6_SABRE_mod1_spectrum_Exchange_FID.m
- LIGHT_SABRE_2023_Paper_Pyruvate_JPCC/LoadPath.m
- LIGHT_SABRE_2023_Paper_Pyruvate_JPCC/out/
- LIGHT_SABRE_2023_Paper_Pyruvate_JPCC/out/SABRESHEATH_HH-C_tb.mat
- LIGHT_SABRE_2023_Paper_Pyruvate_JPCC/out/SLIC_SHEATH_SABRE_HH-C_0.001.dat
- LIGHT_SABRE_2023_Paper_Pyruvate_JPCC/out/SLIC_SHEATH_SABRE_HH-C_0.001.png
- LIGHT_SABRE_2023_Paper_Pyruvate_JPCC/out/SLIC_SHEATH_SABRE_HH-C_0.01.dat
- LIGHT_SABRE_2023_Paper_Pyruvate_JPCC/out/SLIC_SHEATH_SABRE_HH-C_0.01.png
- LIGHT_SABRE_2023_Paper_Pyruvate_JPCC/out/SLIC_SHEATH_SABRE_HH-C_0.1.dat
- LIGHT_SABRE_2023_Paper_Pyruvate_JPCC/out/SLIC_SHEATH_SABRE_HH-C_0.1.png
- LIGHT_SABRE_2023_Paper_Pyruvate_JPCC/out/SLIC_SHEATH_SABRE_HH-C_1.dat
- LIGHT_SABRE_2023_Paper_Pyruvate_JPCC/out/SLIC_SHEATH_SABRE_HH-C_1.png
- LIGHT_SABRE_2023_Paper_Pyruvate_JPCC/out/SLIC_SHEATH_SABRE_HH-C_10.dat
- LIGHT_SABRE_2023_Paper_Pyruvate_JPCC/out/SLIC_SHEATH_SABRE_HH-C_10.png
- LIGHT_SABRE_2023_Paper_Pyruvate_JPCC/out/SLIC_SHEATH_SABRE_HH-C_30.dat
- LIGHT_SABRE_2023_Paper_Pyruvate_JPCC/out/SLIC_SHEATH_SABRE_HH-C_30.png
- LIGHT_SABRE_2023_Paper_Pyruvate_JPCC/ReadMe.md
- MOIN/
- MOIN/functions/
- MOIN/functions/classes/
- MOIN/functions/classes/DensityMatrix.m
- MOIN/functions/classes/MRI_3DO.m
- MOIN/functions/classes/MRI_MultyResSLICE.m
- MOIN/functions/classes/MRI_SLICE.m
- MOIN/functions/classes/SPIN.m
- MOIN/functions/classes/SpinOperators.m
- MOIN/functions/drawing/
- MOIN/functions/drawing/myplot.m
- MOIN/functions/drawing/Plot2D.m
- MOIN/functions/drawing/Plot2DLog.m
- MOIN/functions/drawing/Plot3O.m
- MOIN/functions/drawing/PlotCSI_Imag.m
- MOIN/functions/drawing/PlotImag.m
- MOIN/functions/drawing/PlotImagProc.m
- MOIN/functions/drawing/PlotSLICE.m
- MOIN/functions/drawing/PlotSLICE_M.m
- MOIN/functions/drawing/PlotSpec.m
- MOIN/functions/drawing/SaveData.m
- MOIN/functions/drawing/WriteMyVideo.m
- MOIN/functions/lib/
- MOIN/functions/lib/adMFC.m
- MOIN/functions/lib/ESOTHERIC.m
- MOIN/functions/lib/ESOTHERIC_L.m
- MOIN/functions/lib/ESOTHERIC_L_CompFA_NE.m
- MOIN/functions/lib/ESOTHERIC_L_FA_1.m
- MOIN/functions/lib/ESOTHERIC_L_FA_NE.m
- MOIN/functions/lib/get_Amplitudes.m
- MOIN/functions/lib/get_Amplitudes3D.m
- MOIN/functions/lib/get_INEPT3map.m
- MOIN/functions/lib/get_INEPTmap.m
- MOIN/functions/lib/get_INEPTmap1DFA.m
- MOIN/functions/lib/get_INEPTmapFA.m
- MOIN/functions/lib/l10sel90_phINEPTplus.m
- MOIN/functions/lib/load_MFC.m
- MOIN/functions/lib/Load_System.m
- MOIN/functions/lib/Load_System_Name.m
- MOIN/functions/lib/load_Ymap.m
- MOIN/functions/lib/o01sel90_phINEPTplus.m
- MOIN/functions/lib/o10sel90_phINEPTplus.m
- MOIN/functions/lib/o11sel90_phINEPTplus.m
- MOIN/functions/lib/phINEPTplus.m
- MOIN/functions/lib/plot1D.m
- MOIN/functions/lib/plot2D.m
- MOIN/functions/lib/plot2Df.m
- MOIN/functions/lib/plot_adMFC.m
- MOIN/functions/lib/plot_all_ADAPT_RFt.m
- MOIN/functions/lib/plot_all_ADAPT_RFt_1Dav.m
- MOIN/functions/lib/plot_all_ADAPT_RFt_fix_tRF.m
- MOIN/functions/lib/plot_all_ADAPT_RFt_fix_v1.m
- MOIN/functions/lib/plot_all_onefield.m
- MOIN/functions/lib/plot_all_tdBd.m
- MOIN/functions/lib/plot_all_tdtp.m
- MOIN/functions/lib/plot_all_tpBp.m
- MOIN/functions/lib/plot_all_ULF_SLIC2_SABRE.m
- MOIN/functions/lib/plot_all_ULF_SLIC_SABRE.m
- MOIN/functions/lib/plot_all_ULF_SLIC_SABRE_tb.m
- MOIN/functions/lib/plot_all_ULF_SLIC_SABRE_v1_voffset.m
- MOIN/functions/lib/plot_all_ULF_SLIC_SABRE_voffset_v1.m
- MOIN/functions/lib/plot_all_ULF_SLIC_SABRE_vrftcw.m
- MOIN/functions/lib/plot_all_ULF_SLIC_SABRE_vrfv1.m
- MOIN/functions/lib/plot_Energy.m
- MOIN/functions/lib/plot_kinetics.m
- MOIN/functions/lib/plot_spectrum.m
- MOIN/functions/lib/plot_Ymap.m
- MOIN/functions/lib/pulsed_sabre_tdBd.m
- MOIN/functions/lib/pulsed_sabre_tdtp.m
- MOIN/functions/lib/pulsed_sabre_tpBp.m
- MOIN/functions/lib/pulsed_sabre_tpBp_tconst.m
- MOIN/functions/lib/SABRE/
- MOIN/functions/lib/SABRE/expdec.m
- MOIN/functions/lib/SABRE/expdec_fit_data.m
- MOIN/functions/lib/SABRE/fit_exp_function.m
- MOIN/functions/lib/SABRE/get_SABRE_initial_state.m
- MOIN/functions/lib/SABRE/load_ESOTHERIC_simulation.m
- MOIN/functions/lib/SABRE/Load_INEPT_simulation.m
- MOIN/functions/lib/SABRE/Load_SABRE_System.m
- MOIN/functions/lib/SABRE/Load_SABRE_System_Name.m
- MOIN/functions/lib/SABRE/plot_all_onefield.m
- MOIN/functions/lib/SABRE/plot_kinetics_2D.m
- MOIN/functions/lib/SABRE/plot_spectrum.m
- MOIN/functions/lib/SABRE/poly2.m
- MOIN/functions/lib/SABRE/poly2_fit_cal.m
- MOIN/functions/lib/SABRE/SABREINEPTte.m
- MOIN/functions/lib/SABRE/SABREINEPTte_fit_cal.m
- MOIN/functions/lib/SABRE/sabre_Esotheric_SOT.m
- MOIN/functions/lib/SABRE/sabre_Esotheric_SOT_N.m
- MOIN/functions/lib/SABRE/sabre_Esotheric_TAvd_SOT.m
- MOIN/functions/lib/SABRE/sabre_Esotheric_TBvd_SOT.m
- MOIN/functions/lib/SABRE/sabre_Esotheric_Te_SOT.m
- MOIN/functions/lib/SABRE/sabre_FID.m
- MOIN/functions/lib/SABRE/sabre_inept2tev_SOT.m
- MOIN/functions/lib/SABRE/sabre_inept2_SOT.m
- MOIN/functions/lib/SABRE/sabre_ineptplus_SOT.m
- MOIN/functions/lib/SABRE/sabre_inept_SOT.m
- MOIN/functions/lib/SABRE/SABRE_mod1_FID.m
- MOIN/functions/lib/SABRE/SABRE_mod2_FID.m
- MOIN/functions/lib/sabre_ADAPT_1Dav.m
- MOIN/functions/lib/sabre_ADAPT_1Dav_ref1.m
- MOIN/functions/lib/sabre_ADAPT_1Dav_ref1andback.m
- MOIN/functions/lib/sabre_ADAPT_RFt.m
- MOIN/functions/lib/sabre_ADAPT_RFt_ref1.m
- MOIN/functions/lib/sabre_ADAPT_v1.m
- MOIN/functions/lib/sabre_exC_SLIC_Q.m
- MOIN/functions/lib/sabre_exC_tB.m
- MOIN/functions/lib/sabre_exC_ULF_SLIC.m
- MOIN/functions/lib/sabre_ideal_ADAPT_RFt.m
- MOIN/functions/lib/sabre_MOD2_tB.m
- MOIN/functions/lib/sabre_MOD2_ULF_SLIC.m
- MOIN/functions/lib/sabre_MOD2_ULF_SLIC_Q.m
- MOIN/functions/lib/sabre_tB_single.m
- MOIN/functions/lib/sabre_ULF_2SLIC.m
- MOIN/functions/lib/sabre_ULF_SEPP.m
- MOIN/functions/lib/sabre_ULF_SLIC_rampdown.m
- MOIN/functions/lib/sabre_ULF_SLIC_rampdown_fixed.m
- MOIN/functions/lib/save_adMFC.m
- MOIN/functions/lib/save_adMFCBf.m
- MOIN/functions/lib/save_adMFCBh.m
- MOIN/functions/lib/save_adMFCt.m
- MOIN/functions/lib/save_all_onefield.m
- MOIN/functions/lib/save_all_tdBd.m
- MOIN/functions/lib/save_all_tdtp.m
- MOIN/functions/lib/save_all_tpBp.m
- MOIN/functions/lib/save_Energy.m
- MOIN/functions/lib/save_Ymap.m
- MOIN/functions/lib/sel90_phINEPTplus.m
- MOIN/functions/lib/SEPP.m
- MOIN/functions/lib/SEPPINEPTplus.m
- MOIN/functions/lib/SEPPINEPTplusothers.m
- MOIN/functions/lib/SPESOTHERIC.m
- MOIN/functions/sub_dens/
- MOIN/functions/sub_dens/collectX.m
- MOIN/functions/sub_dens/collectY.m
- MOIN/functions/sub_dens/CosTheta.m
- MOIN/functions/sub_dens/Create_V1.m
- MOIN/functions/sub_dens/EvolutionH_RD0_sol.m
- MOIN/functions/sub_dens/EvolutionH_RDT_sol.m
- MOIN/functions/sub_dens/EvolutionH_RD_sol.m
- MOIN/functions/sub_dens/H2Super.m
- MOIN/functions/sub_dens/HZ.m
- MOIN/functions/sub_dens/HZeeman1.m
- MOIN/functions/sub_dens/HZJij.m
- MOIN/functions/sub_dens/HZJijzz.m
- MOIN/functions/sub_dens/HZJij_2RF_ULF.m
- MOIN/functions/sub_dens/HZJij_RF1.m
- MOIN/functions/sub_dens/HZJij_RF_ULF.m
- MOIN/functions/sub_dens/KronSuper.m
- MOIN/functions/sub_dens/mtz2vec.m
- MOIN/functions/sub_dens/P2.m
- MOIN/functions/sub_dens/RDD.m
- MOIN/functions/sub_dens/RDD_EN.m
- MOIN/functions/sub_dens/RLFF.m
- MOIN/functions/sub_dens/RLFF_EN.m
- MOIN/functions/sub_dens/RLFF_POP.m
- MOIN/functions/sub_dens/SABRE_CAP_NL.m
- MOIN/functions/sub_dens/SABRE_CAP_sol.m
- MOIN/functions/sub_dens/TraceSuper.m
- MOIN/functions/sub_dens/TraceSuper1.m
- MOIN/functions/sub_dens/vec2mtz.m
- MOIN/functions/sub_dens/VJij.m
- MOIN/functions/sub_MRI/
- MOIN/functions/sub_MRI/addZEROSaround.m
- MOIN/functions/sub_MRI/Bloch.m
- MOIN/functions/sub_MRI/BlochRadDam.m
- MOIN/functions/sub_MRI/GAUSSaround.m
- MOIN/functions/sub_MRI/GrayMap.m
