# Supplementary material for: LIGHT-SABRE Hyperpolarizes 1-13C-Pyruvate Continuously without Magnetic Field Cycling
Source: J Phys Chem C Nanomater Interfaces. 2023 Apr 4;127(14):6744–53. doi: 10.1021/acs.jpcc.3c01128 (PMC10108362; doi:10.1021/acs.jpcc.3c01128)
Supplement: Supplementary file 2 — jp3c01128_si_002.zip [file jp3c01128_si_002.zip › LIGHT_SABRE_2023_Paper_Pyruvate_JPCC/F2_SLIC_SHEATH_SABRE_v1_vrf.m]

%% start %%%%%%%%%%%%%%%%%%%%%%%%%%%%%%%%%%%%%%%%%%%%%%%%%%%%%%%%%%%%%%%%
clear all; %clear all and delete all previous data
tic
p=LoadPath();
%% Load System %%%%%%%%%%%%%%%%%%%%%%%%%%%%%%%%%%%%%%%%%%%%%%%%%%%%%%%%%%
System=Load_SABRE_System_Name(5);
ex=Load_SABRE_System(System);

ex.Folder="out\SLIC_SHEATH_SABRE_"+System+"_v1_vrf.mat";
%% change these parameters %%%%%%%%%%%%%%%%%%%%%%%%%%%%%%%%%%%%%%%%%%%%%%%
frq_offset = [-15, -8,0,8,15,30]; % [Hz] offset from X spin resonance
% field to v1 conversion for 13C
v1=0.25*linspace(0,16,33)*1e-6*(ex.Ss.gamma{end}/(2*pi))
%% kinetic parameters %%%%%%%%%%%%%%%%%%%%%%%%%%%%%%%%%%%%%%%%%%%%%%%%%%%
ex.fpH= 1;                              % pH2 fraction (1 - 100)%
%ex.Kd =10;                             % [s^-1] dissociation rate for MOD2
%ex.Wa =ex.Kd/20;                       % [s^-1] association rate for MOD2
ex.Kd =5;                             % [s^-1] dissociation rate for exC
%% ideal ADAPT parameters %%%%%%%%%%%%%%%%%%%%%%%%%%%%%%%%%%%%%%%%%%%%%%%%%%%%%%%
ex.B0 = 120*1e-6;                               % observation magnetic field [T]
ex.timeRFv = [10];% linspace(0,100,2);          % X nuclei RF pulse time [s]
ex.offsetv = frq_offset; % [Hz] offset from X spin resonance
% rf on 13C
ex.v1v = v1/ex.Ss.g_gh{end};     % in [Hz] for 1H gamma!
ex.vrfv= -(1+ex.ppmC(end))*ex.Sc.gamma{end}*ex.B0/(2*pi)+ex.offsetv; % resonancing frequency
% rf on 1H
%ex.v1v = linspace(0,60,200)/ex.Ss.g_gh{1};     % in [Hz] for 1H gamma!
%ex.vrfv= -(1+ex.ppmC(1))*ex.Sc.gamma{1}*ex.B0/(2*pi)+ex.offsetv; % resonancing frequency
ex.prebubble = 10;
%% exC calculate SABRE %%%%%%%%%%%%%%%%%%%%%%%%%%%%%%%%%%%%%%%%%%%%%%%%%
Yout = sabre_exC_ULF_SLIC(ex);
%Yout = sabre_MOD2_ULF_SLIC_Q(ex);
plot_all_ULF_SLIC_SABRE_voffset_v1(System,Yout.c,ex,ex.show_c,ex.SOcStr,"Polarization")
plot_all_ULF_SLIC_SABRE(System,Yout.c,ex,ex.show_c);

%% MOD2 calculate SABRE %%%%%%%%%%%%%%%%%%%%%%%%%%%%%%%%%%%%%%%%%%%%%%%%%
%Yout = sabre_MOD2_ULF_SLIC(ex);
%Yout = sabre_MOD2_ULF_SLIC_Q(ex);
% % plot 1D
% display("[Substrate]/[Catalyst] = "+num2str(Yout.SABRE.fs/Yout.SABRE.fc));
% for k=1:length(ex.show_s)
%     Yout.total{k}=(Yout.s{ex.show_s(k)}*Yout.SABRE.fs+Yout.c{ex.show_c(k)}*Yout.SABRE.fc)/(Yout.SABRE.fs+Yout.SABRE.fc);        
%     ex.SOallStr{k}=ex.SOcStr{ex.show_c(k)};
%     ex.SOcStr{ex.show_c(k)}
%     ex.SOsStr{ex.show_s(k)}
% end
% ex.show_all=1:length(ex.show_s);
% plot_all_ULF_SLIC_SABRE_voffset_v1(System,Yout.total,ex,ex.show_all,ex.SOallStr,"(P_f*[F]+P_c*[C])/([F]+[C])")
% % plot 2D
%plot_all_ULF_SLIC_SABRE(System,Yout.s,ex,ex.show_s);
%plot_all_ULF_SLIC_SABRE(System,Yout.c,ex,ex.show_c);
%plot_all_ULF_SLIC_SABRE(System,Yout.total,ex,ex.show_all);

%% save data %%%%%%%%%%%%%%%%%%%%%%%%%%%%%%%%%%%%%%%%%%%%%%%%%%%%%%%%%%%%%
data.System=System;
data.Yout=Yout;
data.ex=ex;
save(ex.Folder,'data');
%% %%%%%%%%%%%%%%% end %%%%%%%%%%%%%%%%%%%%%%%%%%%%%%%%%%%%%%%%%%%%
toc
