# Supplementary material for: LIGHT-SABRE Hyperpolarizes 1-13C-Pyruvate Continuously without Magnetic Field Cycling
Source: J Phys Chem C Nanomater Interfaces. 2023 Apr 4;127(14):6744–53. doi: 10.1021/acs.jpcc.3c01128 (PMC10108362; doi:10.1021/acs.jpcc.3c01128)
Supplement: Supplementary file 2 — jp3c01128_si_002.zip [file jp3c01128_si_002.zip › LIGHT_SABRE_2023_Paper_Pyruvate_JPCC/LoadPath.m]

function p = LoadPath()
    p=path;
    %below write your own path
    % for AP
    PATH2MOIN='C:\Users\User\Documents\git\moin-spin-library\MOIN\';
    % for CA
    %PATH2MOIN='G:\.shortcut-targets-by-id\1-XRbGQ-3Z93DOptEdwjJ6iviB1PC2QTI\2P_PHIP_and_more\0_MOIN_library\';    
    p=path(p,[PATH2MOIN 'functions\classes']);
    p=path(p,[PATH2MOIN 'functions\drawing']);
    p=path(p,[PATH2MOIN 'functions\sub_dens']);
    p=path(p,[PATH2MOIN 'functions\sub_MRI']);
    p=path(p,[PATH2MOIN 'functions\lib']);
    p=path(p,[PATH2MOIN 'functions\lib\SABRE']);
end
