# Supplementary material for: LIGHT-SABRE Hyperpolarizes 1-13C-Pyruvate Continuously without Magnetic Field Cycling
Source: J Phys Chem C Nanomater Interfaces. 2023 Apr 4;127(14):6744–53. doi: 10.1021/acs.jpcc.3c01128 (PMC10108362; doi:10.1021/acs.jpcc.3c01128)
Supplement: Supplementary file 2 — jp3c01128_si_002.zip [file jp3c01128_si_002.zip › LIGHT_SABRE_2023_Paper_Pyruvate_JPCC/out/SLIC_SHEATH_SABRE_HH-C_0.001.dat]

   1.2700160e+03  -1.5428460e+02   1.6648543e+01
   1.2700618e+03  -1.5477208e+02   1.6698148e+01
   1.2701076e+03  -1.5526256e+02   1.6748059e+01
   1.2701534e+03  -1.5575605e+02   1.6798277e+01
   1.2701991e+03  -1.5625259e+02   1.6848805e+01
   1.2702449e+03  -1.5675221e+02   1.6899647e+01
   1.2702907e+03  -1.5725492e+02   1.6950806e+01
   1.2703365e+03  -1.5776077e+02   1.7002284e+01
   1.2703822e+03  -1.5826978e+02   1.7054085e+01
   1.2704280e+03  -1.5878197e+02   1.7106210e+01
   1.2704738e+03  -1.5929739e+02   1.7158665e+01
   1.2705196e+03  -1.5981606e+02   1.7211451e+01
   1.2705653e+03  -1.6033801e+02   1.7264572e+01
   1.2706111e+03  -1.6086328e+02   1.7318031e+01
   1.2706569e+03  -1.6139188e+02   1.7371832e+01
   1.2707027e+03  -1.6192387e+02   1.7425977e+01
   1.2707485e+03  -1.6245926e+02   1.7480470e+01
   1.2707942e+03  -1.6299810e+02   1.7535314e+01
   1.2708400e+03  -1.6354041e+02   1.7590513e+01
   1.2708858e+03  -1.6408623e+02   1.7646070e+01
   1.2709316e+03  -1.6463559e+02   1.7701988e+01
   1.2709773e+03  -1.6518853e+02   1.7758272e+01
   1.2710231e+03  -1.6574508e+02   1.7814925e+01
   1.2710689e+03  -1.6630528e+02   1.7871950e+01
   1.2711147e+03  -1.6686917e+02   1.7929351e+01
   1.2711604e+03  -1.6743677e+02   1.7987132e+01
   1.2712062e+03  -1.6800814e+02   1.8045296e+01
   1.2712520e+03  -1.6858329e+02   1.8103848e+01
   1.2712978e+03  -1.6916228e+02   1.8162792e+01
   1.2713436e+03  -1.6974514e+02   1.8222131e+01
   1.2713893e+03  -1.7033191e+02   1.8281869e+01
   1.2714351e+03  -1.7092263e+02   1.8342010e+01
   1.2714809e+03  -1.7151734e+02   1.8402559e+01
   1.2715267e+03  -1.7211608e+02   1.8463520e+01
   1.2715724e+03  -1.7271889e+02   1.8524896e+01
   1.2716182e+03  -1.7332582e+02   1.8586693e+01
   1.2716640e+03  -1.7393689e+02   1.8648914e+01
   1.2717098e+03  -1.7455217e+02   1.8711564e+01
   1.2717556e+03  -1.7517169e+02   1.8774647e+01
   1.2718013e+03  -1.7579549e+02   1.8838169e+01
   1.2718471e+03  -1.7642362e+02   1.8902132e+01
   1.2718929e+03  -1.7705613e+02   1.8966543e+01
   1.2719387e+03  -1.7769305e+02   1.9031406e+01
   1.2719844e+03  -1.7833445e+02   1.9096725e+01
   1.2720302e+03  -1.7898035e+02   1.9162506e+01
   1.2720760e+03  -1.7963083e+02   1.9228753e+01
   1.2721218e+03  -1.8028591e+02   1.9295471e+01
   1.2721675e+03  -1.8094565e+02   1.9362666e+01
   1.2722133e+03  -1.8161010e+02   1.9430342e+01
   1.2722591e+03  -1.8227931e+02   1.9498506e+01
   1.2723049e+03  -1.8295333e+02   1.9567161e+01
   1.2723507e+03  -1.8363222e+02   1.9636314e+01
   1.2723964e+03  -1.8431602e+02   1.9705970e+01
   1.2724422e+03  -1.8500480e+02   1.9776134e+01
   1.2724880e+03  -1.8569860e+02   1.9846813e+01
   1.2725338e+03  -1.8639747e+02   1.9918011e+01
   1.2725795e+03  -1.8710149e+02   1.9989735e+01
   1.2726253e+03  -1.8781070e+02   2.0061991e+01
   1.2726711e+03  -1.8852515e+02   2.0134784e+01
   1.2727169e+03  -1.8924492e+02   2.0208120e+01
   1.2727626e+03  -1.8997006e+02   2.0282007e+01
   1.2728084e+03  -1.9070062e+02   2.0356449e+01
   1.2728542e+03  -1.9143667e+02   2.0431454e+01
   1.2729000e+03  -1.9217828e+02   2.0507028e+01
   1.2729458e+03  -1.9292550e+02   2.0583177e+01
   1.2729915e+03  -1.9367841e+02   2.0659909e+01
   1.2730373e+03  -1.9443706e+02   2.0737230e+01
   1.2730831e+03  -1.9520151e+02   2.0815147e+01
   1.2731289e+03  -1.9597185e+02   2.0893667e+01
   1.2731746e+03  -1.9674814e+02   2.0972798e+01
   1.2732204e+03  -1.9753044e+02   2.1052547e+01
   1.2732662e+03  -1.9831882e+02   2.1132921e+01
   1.2733120e+03  -1.9911337e+02   2.1213929e+01
   1.2733577e+03  -1.9991415e+02   2.1295578e+01
   1.2734035e+03  -2.0072123e+02   2.1377877e+01
   1.2734493e+03  -2.0153469e+02   2.1460833e+01
   1.2734951e+03  -2.0235462e+02   2.1544457e+01
   1.2735409e+03  -2.0318107e+02   2.1628756e+01
   1.2735866e+03  -2.0401414e+02   2.1713740e+01
   1.2736324e+03  -2.0485391e+02   2.1799419e+01
   1.2736782e+03  -2.0570045e+02   2.1885804e+01
   1.2737240e+03  -2.0655386e+02   2.1972905e+01
   1.2737697e+03  -2.0741421e+02   2.2060735e+01
   1.2738155e+03  -2.0828159e+02   2.2149305e+01
   1.2738613e+03  -2.0915609e+02   2.2238631e+01
   1.2739071e+03  -2.1003781e+02   2.2328728e+01
   1.2739528e+03  -2.1092682e+02   2.2419613e+01
   1.2739986e+03  -2.1182323e+02   2.2511308e+01
   1.2740444e+03  -2.1272712e+02   2.2603837e+01
   1.2740902e+03  -2.1363859e+02   2.2697228e+01
   1.2741360e+03  -2.1455772e+02   2.2791517e+01
   1.2741817e+03  -2.1548460e+02   2.2886746e+01
   1.2742275e+03  -2.1641929e+02   2.2982964e+01
   1.2742733e+03  -2.1736184e+02   2.3080229e+01
   1.2743191e+03  -2.1831226e+02   2.3178589e+01
   1.2743648e+03  -2.1927051e+02   2.3278069e+01
   1.2744106e+03  -2.2023651e+02   2.3378615e+01
   1.2744564e+03  -2.2121014e+02   2.3480028e+01
   1.2745022e+03  -2.2219145e+02   2.3581938e+01
   1.2745480e+03  -2.2318075e+02   2.3683909e+01
   1.2745937e+03  -2.2417865e+02   2.3785708e+01
   1.2746395e+03  -2.2518580e+02   2.3887494e+01
   1.2746853e+03  -2.2620262e+02   2.3989690e+01
   1.2747311e+03  -2.2722920e+02   2.4092712e+01
   1.2747768e+03  -2.2826550e+02   2.4196820e+01
   1.2748226e+03  -2.2931144e+02   2.4302126e+01
   1.2748684e+03  -2.3036701e+02   2.4408651e+01
   1.2749142e+03  -2.3143223e+02   2.4516381e+01
   1.2749599e+03  -2.3250716e+02   2.4625290e+01
   1.2750057e+03  -2.3359192e+02   2.4735354e+01
   1.2750515e+03  -2.3468660e+02   2.4846557e+01
   1.2750973e+03  -2.3579134e+02   2.4958887e+01
   1.2751431e+03  -2.3690627e+02   2.5072339e+01
   1.2751888e+03  -2.3803153e+02   2.5186914e+01
   1.2752346e+03  -2.3916727e+02   2.5302613e+01
   1.2752804e+03  -2.4031364e+02   2.5419443e+01
   1.2753262e+03  -2.4147078e+02   2.5537413e+01
   1.2753719e+03  -2.4263885e+02   2.5656533e+01
   1.2754177e+03  -2.4381801e+02   2.5776814e+01
   1.2754635e+03  -2.4500842e+02   2.5898271e+01
   1.2755093e+03  -2.4621025e+02   2.6020916e+01
   1.2755550e+03  -2.4742365e+02   2.6144764e+01
   1.2756008e+03  -2.4864880e+02   2.6269832e+01
   1.2756466e+03  -2.4988587e+02   2.6396135e+01
   1.2756924e+03  -2.5113504e+02   2.6523691e+01
   1.2757382e+03  -2.5239649e+02   2.6652516e+01
   1.2757839e+03  -2.5367039e+02   2.6782629e+01
   1.2758297e+03  -2.5495694e+02   2.6914048e+01
   1.2758755e+03  -2.5625633e+02   2.7046792e+01
   1.2759213e+03  -2.5756874e+02   2.7180881e+01
   1.2759670e+03  -2.5889439e+02   2.7316335e+01
   1.2760128e+03  -2.6023346e+02   2.7453174e+01
   1.2760586e+03  -2.6158616e+02   2.7591419e+01
   1.2761044e+03  -2.6295271e+02   2.7731092e+01
   1.2761501e+03  -2.6433331e+02   2.7872214e+01
   1.2761959e+03  -2.6572819e+02   2.8014808e+01
   1.2762417e+03  -2.6713757e+02   2.8158896e+01
   1.2762875e+03  -2.6856167e+02   2.8304503e+01
   1.2763333e+03  -2.7000074e+02   2.8451652e+01
   1.2763790e+03  -2.7145499e+02   2.8600368e+01
   1.2764248e+03  -2.7292469e+02   2.8750675e+01
   1.2764706e+03  -2.7441007e+02   2.8902599e+01
   1.2765164e+03  -2.7591139e+02   2.9056167e+01
   1.2765621e+03  -2.7742890e+02   2.9211404e+01
   1.2766079e+03  -2.7896287e+02   2.9368339e+01
   1.2766537e+03  -2.8051357e+02   2.9526998e+01
   1.2766995e+03  -2.8208127e+02   2.9687412e+01
   1.2767453e+03  -2.8366626e+02   2.9849608e+01
   1.2767910e+03  -2.8526881e+02   3.0013617e+01
   1.2768368e+03  -2.8688924e+02   3.0179470e+01
   1.2768826e+03  -2.8852783e+02   3.0347196e+01
   1.2769284e+03  -2.9018489e+02   3.0516829e+01
   1.2769741e+03  -2.9186074e+02   3.0688401e+01
   1.2770199e+03  -2.9355571e+02   3.0861945e+01
   1.2770657e+03  -2.9527010e+02   3.1037496e+01
   1.2771115e+03  -2.9700428e+02   3.1215088e+01
   1.2771572e+03  -2.9875857e+02   3.1394758e+01
   1.2772030e+03  -3.0053333e+02   3.1576541e+01
   1.2772488e+03  -3.0232892e+02   3.1760476e+01
   1.2772946e+03  -3.0414571e+02   3.1946601e+01
   1.2773404e+03  -3.0598408e+02   3.2134955e+01
   1.2773861e+03  -3.0784441e+02   3.2325578e+01
   1.2774319e+03  -3.0972710e+02   3.2518512e+01
   1.2774777e+03  -3.1163256e+02   3.2713799e+01
   1.2775235e+03  -3.1356119e+02   3.2911482e+01
   1.2775692e+03  -3.1551343e+02   3.3111605e+01
   1.2776150e+03  -3.1748972e+02   3.3314215e+01
   1.2776608e+03  -3.1949049e+02   3.3519358e+01
   1.2777066e+03  -3.2151621e+02   3.3727081e+01
   1.2777523e+03  -3.2356735e+02   3.3937433e+01
   1.2777981e+03  -3.2564438e+02   3.4150465e+01
   1.2778439e+03  -3.2774780e+02   3.4366229e+01
   1.2778897e+03  -3.2987812e+02   3.4584776e+01
   1.2779355e+03  -3.3203586e+02   3.4806162e+01
   1.2779812e+03  -3.3422155e+02   3.5030442e+01
   1.2780270e+03  -3.3643573e+02   3.5257673e+01
   1.2780728e+03  -3.3867896e+02   3.5487914e+01
   1.2781186e+03  -3.4095183e+02   3.5721224e+01
   1.2781643e+03  -3.4325492e+02   3.5957667e+01
   1.2782101e+03  -3.4558884e+02   3.6197305e+01
   1.2782559e+03  -3.4795421e+02   3.6440203e+01
   1.2783017e+03  -3.5035167e+02   3.6686428e+01
   1.2783474e+03  -3.5278188e+02   3.6936050e+01
   1.2783932e+03  -3.5524552e+02   3.7189139e+01
   1.2784390e+03  -3.5774328e+02   3.7445768e+01
   1.2784848e+03  -3.6027587e+02   3.7706012e+01
   1.2785306e+03  -3.6284402e+02   3.7969947e+01
   1.2785763e+03  -3.6544850e+02   3.8237653e+01
   1.2786221e+03  -3.6809008e+02   3.8509210e+01
   1.2786679e+03  -3.7076954e+02   3.8784704e+01
   1.2787137e+03  -3.7348773e+02   3.9064219e+01
   1.2787594e+03  -3.7624547e+02   3.9347846e+01
   1.2788052e+03  -3.7904365e+02   3.9635674e+01
   1.2788510e+03  -3.8188316e+02   3.9927799e+01
   1.2788968e+03  -3.8476491e+02   4.0224316e+01
   1.2789425e+03  -3.8768986e+02   4.0525327e+01
   1.2789883e+03  -3.9065899e+02   4.0830933e+01
   1.2790341e+03  -3.9367330e+02   4.1141241e+01
   1.2790799e+03  -3.9673384e+02   4.1456361e+01
   1.2791257e+03  -3.9984167e+02   4.1776405e+01
   1.2791714e+03  -4.0299790e+02   4.2101489e+01
   1.2792172e+03  -4.0620368e+02   4.2431733e+01
   1.2792630e+03  -4.0946017e+02   4.2767262e+01
   1.2793088e+03  -4.1276858e+02   4.3108202e+01
   1.2793545e+03  -4.1613018e+02   4.3454687e+01
   1.2794003e+03  -4.1954625e+02   4.3806853e+01
   1.2794461e+03  -4.2301813e+02   4.4164840e+01
   1.2794919e+03  -4.2654719e+02   4.4528793e+01
   1.2795377e+03  -4.3013486e+02   4.4898864e+01
   1.2795834e+03  -4.3378262e+02   4.5275208e+01
   1.2796292e+03  -4.3749198e+02   4.5657986e+01
   1.2796750e+03  -4.4126451e+02   4.6047364e+01
   1.2797208e+03  -4.4510186e+02   4.6443514e+01
   1.2797665e+03  -4.4900569e+02   4.6846615e+01
   1.2798123e+03  -4.5297775e+02   4.7256850e+01
   1.2798581e+03  -4.5701985e+02   4.7674413e+01
   1.2799039e+03  -4.6113386e+02   4.8099499e+01
   1.2799496e+03  -4.6532171e+02   4.8532315e+01
   1.2799954e+03  -4.6958540e+02   4.8973073e+01
   1.2800412e+03  -4.7392702e+02   4.9421994e+01
   1.2800870e+03  -4.7834872e+02   4.9879307e+01
   1.2801328e+03  -4.8285274e+02   5.0345249e+01
   1.2801785e+03  -4.8744140e+02   5.0820067e+01
   1.2802243e+03  -4.9211711e+02   5.1304017e+01
   1.2802701e+03  -4.9688236e+02   5.1797365e+01
   1.2803159e+03  -5.0173975e+02   5.2300387e+01
   1.2803616e+03  -5.0669199e+02   5.2813371e+01
   1.2804074e+03  -5.1174187e+02   5.3336615e+01
   1.2804532e+03  -5.1689232e+02   5.3870431e+01
   1.2804990e+03  -5.2214636e+02   5.4415141e+01
   1.2805447e+03  -5.2750716e+02   5.4971084e+01
   1.2805905e+03  -5.3297799e+02   5.5538610e+01
   1.2806363e+03  -5.3856229e+02   5.6118085e+01
   1.2806821e+03  -5.4426363e+02   5.6709890e+01
   1.2807279e+03  -5.5008570e+02   5.7314423e+01
   1.2807736e+03  -5.5603241e+02   5.7932099e+01
   1.2808194e+03  -5.6210778e+02   5.8563351e+01
   1.2808652e+03  -5.6831605e+02   5.9208632e+01
   1.2809110e+03  -5.7466161e+02   5.9868414e+01
   1.2809567e+03  -5.8114907e+02   6.0543192e+01
   1.2810025e+03  -5.8778325e+02   6.1233483e+01
   1.2810483e+03  -5.9456919e+02   6.1939829e+01
   1.2810941e+03  -6.0151214e+02   6.2662794e+01
   1.2811398e+03  -6.0861762e+02   6.3402974e+01
   1.2811856e+03  -6.1589141e+02   6.4160991e+01
   1.2812314e+03  -6.2333955e+02   6.4937496e+01
   1.2812772e+03  -6.3096839e+02   6.5733174e+01
   1.2813230e+03  -6.3878459e+02   6.6548745e+01
   1.2813687e+03  -6.4679514e+02   6.7384963e+01
   1.2814145e+03  -6.5500737e+02   6.8242623e+01
   1.2814603e+03  -6.6342900e+02   6.9122559e+01
   1.2815061e+03  -6.7206814e+02   7.0025652e+01
   1.2815518e+03  -6.8093332e+02   7.0952826e+01
   1.2815976e+03  -6.9003354e+02   7.1905058e+01
   1.2816434e+03  -6.9937826e+02   7.2883378e+01
   1.2816892e+03  -7.0897748e+02   7.3888871e+01
   1.2817350e+03  -7.1884174e+02   7.4922687e+01
   1.2817807e+03  -7.2898216e+02   7.5986037e+01
   1.2818265e+03  -7.3941051e+02   7.7080207e+01
   1.2818723e+03  -7.5013922e+02   7.8206555e+01
   1.2819181e+03  -7.6118147e+02   7.9366521e+01
   1.2819638e+03  -7.7255119e+02   8.0561632e+01
   1.2820096e+03  -7.8426318e+02   8.1793511e+01
   1.2820554e+03  -7.9633313e+02   8.3063879e+01
   1.2821012e+03  -8.0877770e+02   8.4374569e+01
   1.2821469e+03  -8.2161461e+02   8.5727531e+01
   1.2821927e+03  -8.3486271e+02   8.7124841e+01
   1.2822385e+03  -8.4854207e+02   8.8568717e+01
   1.2822843e+03  -8.6267411e+02   9.0061524e+01
   1.2823301e+03  -8.7728167e+02   9.1605792e+01
   1.2823758e+03  -8.9238916e+02   9.3204226e+01
   1.2824216e+03  -9.0802270e+02   9.4859728e+01
   1.2824674e+03  -9.2421024e+02   9.6575405e+01
   1.2825132e+03  -9.4098177e+02   9.8354600e+01
   1.2825589e+03  -9.5836948e+02   1.0020090e+02
   1.2826047e+03  -9.7640794e+02   1.0211818e+02
   1.2826505e+03  -9.9513440e+02   1.0411061e+02
   1.2826963e+03  -1.0145890e+03   1.0618269e+02
   1.2827420e+03  -1.0348150e+03   1.0833929e+02
   1.2827878e+03  -1.0558592e+03   1.1058569e+02
   1.2828336e+03  -1.0777724e+03   1.1292761e+02
   1.2828794e+03  -1.1006094e+03   1.1537128e+02
   1.2829252e+03  -1.1244300e+03   1.1792346e+02
   1.2829709e+03  -1.1492991e+03   1.2059155e+02
   1.2830167e+03  -1.1752875e+03   1.2338361e+02
   1.2830625e+03  -1.2024725e+03   1.2630850e+02
   1.2831083e+03  -1.2309387e+03   1.2937590e+02
   1.2831540e+03  -1.2607789e+03   1.3259648e+02
   1.2831998e+03  -1.2920950e+03   1.3598201e+02
   1.2832456e+03  -1.3249992e+03   1.3954549e+02
   1.2832914e+03  -1.3596156e+03   1.4330129e+02
   1.2833371e+03  -1.3960813e+03   1.4726541e+02
   1.2833829e+03  -1.4345487e+03   1.5145567e+02
   1.2834287e+03  -1.4751872e+03   1.5589194e+02
   1.2834745e+03  -1.5181860e+03   1.6059655e+02
   1.2835203e+03  -1.5637569e+03   1.6559455e+02
   1.2835660e+03  -1.6121378e+03   1.7091425e+02
   1.2836118e+03  -1.6635969e+03   1.7658769e+02
   1.2836576e+03  -1.7184377e+03   1.8265134e+02
   1.2837034e+03  -1.7770048e+03   1.8914682e+02
   1.2837491e+03  -1.8396916e+03   1.9612189e+02
   1.2837949e+03  -1.9069486e+03   2.0363163e+02
   1.2838407e+03  -1.9792945e+03   2.1173987e+02
   1.2838865e+03  -2.0573298e+03   2.2052099e+02
   1.2839322e+03  -2.1417532e+03   2.3006223e+02
   1.2839780e+03  -2.2333827e+03   2.4046656e+02
   1.2840238e+03  -2.3331823e+03   2.5185641e+02
   1.2840696e+03  -2.4422960e+03   2.6437845e+02
   1.2841154e+03  -2.5620918e+03   2.7820994e+02
   1.2841611e+03  -2.6942194e+03   2.9356710e+02
   1.2842069e+03  -2.8406871e+03   3.1071643e+02
   1.2842527e+03  -3.0039638e+03   3.2999019e+02
   1.2842985e+03  -3.1871203e+03   3.5180799e+02
   1.2843442e+03  -3.3940239e+03   3.7670743e+02
   1.2843900e+03  -3.6296146e+03   4.0538859e+02
   1.2844358e+03  -3.9003051e+03   4.3878030e+02
   1.2844816e+03  -4.2145734e+03   4.7814146e+02
   1.2845274e+03  -4.5838668e+03   5.2522132e+02
   1.2845731e+03  -5.0240263e+03   5.8252255e+02
   1.2846189e+03  -5.5576160e+03   6.5375271e+02
   1.2846647e+03  -6.2179081e+03   7.4464060e+02
   1.2847105e+03  -7.0560757e+03   8.6450949e+02
   1.2847562e+03  -8.1550614e+03   1.0295549e+03
   1.2848020e+03  -9.6586306e+03   1.2703796e+03
   1.2848478e+03  -1.1839210e+04   1.6516832e+03
   1.2848936e+03  -1.5281698e+04   2.3336389e+03
   1.2849393e+03  -2.1504341e+04   3.8216924e+03
   1.2849851e+03  -3.5987805e+04   8.6026194e+03
   1.2850309e+03  -9.7167861e+04   5.7922690e+04
   1.2850767e+03   8.5629212e+04   2.0694537e+04
   1.2851225e+03   3.3667642e+04   7.8563999e+02
   1.2851682e+03   2.0638990e+04  -5.6906491e+02
   1.2852140e+03   1.4841341e+04  -7.4190361e+02
   1.2852598e+03   1.1576800e+04  -7.2113297e+02
   1.2853056e+03   9.4868261e+03  -6.6324840e+02
   1.2853513e+03   8.0354413e+03  -6.0293926e+02
   1.2853971e+03   6.9691848e+03  -5.4839944e+02
   1.2854429e+03   6.1528687e+03  -5.0094648e+02
   1.2854887e+03   5.5078808e+03  -4.6004978e+02
   1.2855344e+03   4.9854223e+03  -4.2477193e+02
   1.2855802e+03   4.5536101e+03  -3.9419210e+02
   1.2856260e+03   4.1907363e+03  -3.6751657e+02
   1.2856718e+03   3.8815109e+03  -3.4409104e+02
   1.2857176e+03   3.6148537e+03  -3.2338450e+02
   1.2857633e+03   3.3825392e+03  -3.0496731e+02
   1.2858091e+03   3.1783332e+03  -2.8849111e+02
   1.2858549e+03   2.9974242e+03  -2.7367194e+02
   1.2859007e+03   2.8360397e+03  -2.6027690e+02
   1.2859464e+03   2.6911803e+03  -2.4811364e+02
   1.2859922e+03   2.5604309e+03  -2.3702224e+02
   1.2860380e+03   2.4418254e+03  -2.2686880e+02
   1.2860838e+03   2.3337465e+03  -2.1754049e+02
   1.2861295e+03   2.2348523e+03  -2.0894164e+02
   1.2861753e+03   2.1440195e+03  -2.0099065e+02
   1.2862211e+03   2.0603008e+03  -1.9361753e+02
   1.2862669e+03   1.9828918e+03  -1.8676193e+02
   1.2863127e+03   1.9111051e+03  -1.8037156e+02
   1.2863584e+03   1.8443494e+03  -1.7440087e+02
   1.2864042e+03   1.7821138e+03  -1.6881005e+02
   1.2864500e+03   1.7239541e+03  -1.6356415e+02
   1.2864958e+03   1.6694826e+03  -1.5863234e+02
   1.2865415e+03   1.6183591e+03  -1.5398734e+02
   1.2865873e+03   1.5702843e+03  -1.4960493e+02
   1.2866331e+03   1.5249932e+03  -1.4546353e+02
   1.2866789e+03   1.4822509e+03  -1.4154386e+02
   1.2867247e+03   1.4418481e+03  -1.3782863e+02
   1.2867704e+03   1.4035978e+03  -1.3430229e+02
   1.2868162e+03   1.3673324e+03  -1.3095084e+02
   1.2868620e+03   1.3329014e+03  -1.2776160e+02
   1.2869078e+03   1.3001689e+03  -1.2472311e+02
   1.2869535e+03   1.2690124e+03  -1.2182495e+02
   1.2869993e+03   1.2393206e+03  -1.1905763e+02
   1.2870451e+03   1.2109926e+03  -1.1641251e+02
   1.2870909e+03   1.1839367e+03  -1.1388169e+02
   1.2871366e+03   1.1580689e+03  -1.1145792e+02
   1.2871824e+03   1.1333127e+03  -1.0913456e+02
   1.2872282e+03   1.1095980e+03  -1.0690551e+02
   1.2872740e+03   1.0868603e+03  -1.0476515e+02
   1.2873198e+03   1.0650405e+03  -1.0270829e+02
   1.2873655e+03   1.0440842e+03  -1.0073016e+02
   1.2874113e+03   1.0239411e+03  -9.8826318e+01
   1.2874571e+03   1.0045646e+03  -9.6992664e+01
   1.2875029e+03   9.8591200e+02  -9.5225391e+01
   1.2875486e+03   9.6794333e+02  -9.3520963e+01
   1.2875944e+03   9.5062168e+02  -9.1876090e+01
   1.2876402e+03   9.3391273e+02  -9.0287706e+01
   1.2876860e+03   9.1778452e+02  -8.8752954e+01
   1.2877317e+03   9.0220731e+02  -8.7269165e+01
   1.2877775e+03   8.8715333e+02  -8.5833844e+01
   1.2878233e+03   8.7259665e+02  -8.4444656e+01
   1.2878691e+03   8.5851302e+02  -8.3099415e+01
   1.2879149e+03   8.4487977e+02  -8.1796068e+01
   1.2879606e+03   8.3167563e+02  -8.0532691e+01
   1.2880064e+03   8.1888064e+02  -7.9307474e+01
   1.2880522e+03   8.0647609e+02  -7.8118714e+01
   1.2880980e+03   7.9444437e+02  -7.6964810e+01
   1.2881437e+03   7.8276892e+02  -7.5844251e+01
   1.2881895e+03   7.7143415e+02  -7.4755614e+01
   1.2882353e+03   7.6042536e+02  -7.3697554e+01
   1.2882811e+03   7.4972869e+02  -7.2668802e+01
   1.2883268e+03   7.3933105e+02  -7.1668158e+01
   1.2883726e+03   7.2922008e+02  -7.0694484e+01
   1.2884184e+03   7.1938408e+02  -6.9746707e+01
   1.2884642e+03   7.0981198e+02  -6.8823807e+01
   1.2885100e+03   7.0049331e+02  -6.7924817e+01
   1.2885557e+03   6.9141814e+02  -6.7048821e+01
   1.2886015e+03   6.8257703e+02  -6.6194949e+01
   1.2886473e+03   6.7396106e+02  -6.5362371e+01
   1.2886931e+03   6.6556173e+02  -6.4550304e+01
   1.2887388e+03   6.5737098e+02  -6.3757997e+01
   1.2887846e+03   6.4938112e+02  -6.2984738e+01
   1.2888304e+03   6.4158486e+02  -6.2229850e+01
   1.2888762e+03   6.3397525e+02  -6.1492685e+01
   1.2889220e+03   6.2654566e+02  -6.0772626e+01
   1.2889677e+03   6.1928978e+02  -6.0069086e+01
   1.2890135e+03   6.1220158e+02  -5.9381502e+01
   1.2890593e+03   6.0527533e+02  -5.8709337e+01
   1.2891051e+03   5.9850554e+02  -5.8052080e+01
   1.2891508e+03   5.9188696e+02  -5.7409239e+01
   1.2891966e+03   5.8541458e+02  -5.6780346e+01
   1.2892424e+03   5.7908362e+02  -5.6164951e+01
   1.2892882e+03   5.7288949e+02  -5.5562625e+01
   1.2893339e+03   5.6682779e+02  -5.4972956e+01
   1.2893797e+03   5.6089433e+02  -5.4395549e+01
   1.2894255e+03   5.5508509e+02  -5.3830025e+01
   1.2894713e+03   5.4939620e+02  -5.3276022e+01
   1.2895171e+03   5.4382395e+02  -5.2733192e+01
   1.2895628e+03   5.3836481e+02  -5.2201199e+01
   1.2896086e+03   5.3301536e+02  -5.1679722e+01
   1.2896544e+03   5.2777232e+02  -5.1168453e+01
   1.2897002e+03   5.2263256e+02  -5.0667095e+01
   1.2897459e+03   5.1759305e+02  -5.0175362e+01
   1.2897917e+03   5.1265090e+02  -4.9692980e+01
   1.2898375e+03   5.0780329e+02  -4.9219685e+01
   1.2898833e+03   5.0304755e+02  -4.8755222e+01
   1.2899290e+03   4.9838110e+02  -4.8299347e+01
   1.2899748e+03   4.9380143e+02  -4.7851823e+01
   1.2900206e+03   4.8930616e+02  -4.7412424e+01
   1.2900664e+03   4.8489296e+02  -4.6980929e+01
   1.2901122e+03   4.8055962e+02  -4.6557128e+01
   1.2901579e+03   4.7630399e+02  -4.6140816e+01
   1.2902037e+03   4.7212398e+02  -4.5731798e+01
   1.2902495e+03   4.6801762e+02  -4.5329882e+01
   1.2902953e+03   4.6398296e+02  -4.4934885e+01
   1.2903410e+03   4.6001814e+02  -4.4546631e+01
   1.2903868e+03   4.5612138e+02  -4.4164948e+01
   1.2904326e+03   4.5229092e+02  -4.3789670e+01
   1.2904784e+03   4.4852510e+02  -4.3420638e+01
   1.2905241e+03   4.4482229e+02  -4.3057698e+01
   1.2905699e+03   4.4118092e+02  -4.2700699e+01
   1.2906157e+03   4.3759948e+02  -4.2349496e+01
   1.2906615e+03   4.3407649e+02  -4.2003951e+01
   1.2907073e+03   4.3061055e+02  -4.1663926e+01
   1.2907530e+03   4.2720027e+02  -4.1329292e+01
   1.2907988e+03   4.2384433e+02  -4.0999920e+01
   1.2908446e+03   4.2054143e+02  -4.0675688e+01
   1.2908904e+03   4.1729033e+02  -4.0356476e+01
   1.2909361e+03   4.1408983e+02  -4.0042168e+01
   1.2909819e+03   4.1093874e+02  -3.9732653e+01
   1.2910277e+03   4.0783594e+02  -3.9427821e+01
   1.2910735e+03   4.0478032e+02  -3.9127568e+01
   1.2911192e+03   4.0177082e+02  -3.8831789e+01
   1.2911650e+03   3.9880639e+02  -3.8540388e+01
   1.2912108e+03   3.9588604e+02  -3.8253266e+01
   1.2912566e+03   3.9300878e+02  -3.7970330e+01
   1.2913024e+03   3.9017368e+02  -3.7691489e+01
   1.2913481e+03   3.8737981e+02  -3.7416656e+01
   1.2913939e+03   3.8462628e+02  -3.7145744e+01
   1.2914397e+03   3.8191222e+02  -3.6878669e+01
   1.2914855e+03   3.7923679e+02  -3.6615352e+01
   1.2915312e+03   3.7659916e+02  -3.6355713e+01
   1.2915770e+03   3.7399856e+02  -3.6099676e+01
   1.2916228e+03   3.7143419e+02  -3.5847165e+01
   1.2916686e+03   3.6890532e+02  -3.5598110e+01
   1.2917144e+03   3.6641120e+02  -3.5352439e+01
   1.2917601e+03   3.6395113e+02  -3.5110083e+01
   1.2918059e+03   3.6152441e+02  -3.4870977e+01
   1.2918517e+03   3.5913037e+02  -3.4635055e+01
   1.2918975e+03   3.5676836e+02  -3.4402254e+01
   1.2919432e+03   3.5443773e+02  -3.4172513e+01
   1.2919890e+03   3.5213787e+02  -3.3945771e+01
   1.2920348e+03   3.4986817e+02  -3.3721970e+01
   1.2920806e+03   3.4762804e+02  -3.3501053e+01
   1.2921263e+03   3.4541690e+02  -3.3282966e+01
   1.2921721e+03   3.4323420e+02  -3.3067653e+01
   1.2922179e+03   3.4107940e+02  -3.2855062e+01
   1.2922637e+03   3.3895196e+02  -3.2645142e+01
   1.2923095e+03   3.3685136e+02  -3.2437843e+01
   1.2923552e+03   3.3477710e+02  -3.2233116e+01
   1.2924010e+03   3.3272868e+02  -3.2030913e+01
   1.2924468e+03   3.3070563e+02  -3.1831189e+01
   1.2924926e+03   3.2870749e+02  -3.1633897e+01
   1.2925383e+03   3.2673378e+02  -3.1438993e+01
   1.2925841e+03   3.2478407e+02  -3.1246435e+01
   1.2926299e+03   3.2285792e+02  -3.1056180e+01
   1.2926757e+03   3.2095490e+02  -3.0868188e+01
   1.2927214e+03   3.1907461e+02  -3.0682417e+01
   1.2927672e+03   3.1721664e+02  -3.0498829e+01
   1.2928130e+03   3.1538059e+02  -3.0317385e+01
   1.2928588e+03   3.1356608e+02  -3.0138049e+01
   1.2929046e+03   3.1177272e+02  -2.9960783e+01
   1.2929503e+03   3.1000016e+02  -2.9785552e+01
   1.2929961e+03   3.0824804e+02  -2.9612322e+01
   1.2930419e+03   3.0651599e+02  -2.9441057e+01
   1.2930877e+03   3.0480369e+02  -2.9271724e+01
   1.2931334e+03   3.0311079e+02  -2.9104292e+01
   1.2931792e+03   3.0143696e+02  -2.8938728e+01
   1.2932250e+03   2.9978189e+02  -2.8775001e+01
   1.2932708e+03   2.9814526e+02  -2.8613080e+01
   1.2933165e+03   2.9652676e+02  -2.8452937e+01
   1.2933623e+03   2.9492610e+02  -2.8294540e+01
   1.2934081e+03   2.9334298e+02  -2.8137863e+01
   1.2934539e+03   2.9177712e+02  -2.7982877e+01
   1.2934997e+03   2.9022823e+02  -2.7829555e+01
   1.2935454e+03   2.8869604e+02  -2.7677870e+01
   1.2935912e+03   2.8718028e+02  -2.7527796e+01
   1.2936370e+03   2.8568069e+02  -2.7379308e+01
   1.2936828e+03   2.8419701e+02  -2.7232379e+01
   1.2937285e+03   2.8272898e+02  -2.7086986e+01
   1.2937743e+03   2.8127637e+02  -2.6943104e+01
   1.2938201e+03   2.7983894e+02  -2.6800711e+01
   1.2938659e+03   2.7841643e+02  -2.6659782e+01
   1.2939117e+03   2.7700863e+02  -2.6520295e+01
   1.2939574e+03   2.7561530e+02  -2.6382228e+01
   1.2940032e+03   2.7423623e+02  -2.6245559e+01
   1.2940490e+03   2.7287119e+02  -2.6110266e+01
   1.2940948e+03   2.7151997e+02  -2.5976329e+01
   1.2941405e+03   2.7018236e+02  -2.5843727e+01
   1.2941863e+03   2.6885816e+02  -2.5712439e+01
   1.2942321e+03   2.6754717e+02  -2.5582446e+01
   1.2942779e+03   2.6624918e+02  -2.5453728e+01
   1.2943236e+03   2.6496401e+02  -2.5326266e+01
   1.2943694e+03   2.6369147e+02  -2.5200040e+01
   1.2944152e+03   2.6243137e+02  -2.5075032e+01
   1.2944610e+03   2.6118352e+02  -2.4951223e+01
   1.2945068e+03   2.5994776e+02  -2.4828595e+01
   1.2945525e+03   2.5872390e+02  -2.4707130e+01
   1.2945983e+03   2.5751176e+02  -2.4586808e+01
   1.2946441e+03   2.5631119e+02  -2.4467613e+01
   1.2946899e+03   2.5512202e+02  -2.4349524e+01
   1.2947356e+03   2.5394408e+02  -2.4232524e+01
   1.2947814e+03   2.5277721e+02  -2.4116594e+01
   1.2948272e+03   2.5162125e+02  -2.4001714e+01
   1.2948730e+03   2.5047606e+02  -2.3887862e+01
   1.2949187e+03   2.4934147e+02  -2.3775018e+01
   1.2949645e+03   2.4821735e+02  -2.3663157e+01
   1.2950103e+03   2.4710354e+02  -2.3552252e+01
   1.2950561e+03   2.4599992e+02  -2.3442275e+01
   1.2951019e+03   2.4490633e+02  -2.3333190e+01
   1.2951476e+03   2.4382266e+02  -2.3224960e+01
   1.2951934e+03   2.4274880e+02  -2.3117537e+01
   1.2952392e+03   2.4168466e+02  -2.3010872e+01
   1.2952850e+03   2.4063016e+02  -2.2904913e+01
   1.2953307e+03   2.3958529e+02  -2.2799621e+01
   1.2953765e+03   2.3855008e+02  -2.2695005e+01
   1.2954223e+03   2.3752461e+02  -2.2591169e+01
   1.2954681e+03   2.3650892e+02  -2.2488375e+01
   1.2955138e+03   2.3550285e+02  -2.2387033e+01
   1.2955596e+03   2.3450597e+02  -2.2287523e+01
   1.2956054e+03   2.3351758e+02  -2.2189924e+01
   1.2956512e+03   2.3253712e+02  -2.2093934e+01
   1.2956970e+03   2.3156432e+02  -2.1999087e+01
   1.2957427e+03   2.3059917e+02  -2.1905010e+01
   1.2957885e+03   2.2964177e+02  -2.1811509e+01
   1.2958343e+03   2.2869223e+02  -2.1718523e+01
   1.2958801e+03   2.2775055e+02  -2.1626060e+01
   1.2959258e+03   2.2681674e+02  -2.1534154e+01
   1.2959716e+03   2.2589073e+02  -2.1442840e+01
   1.2960174e+03   2.2497247e+02  -2.1352146e+01
   1.2960632e+03   2.2406186e+02  -2.1262095e+01
   1.2961089e+03   2.2315881e+02  -2.1172702e+01
   1.2961547e+03   2.2226324e+02  -2.1083976e+01
   1.2962005e+03   2.2137506e+02  -2.0995924e+01
   1.2962463e+03   2.2049416e+02  -2.0908546e+01
   1.2962921e+03   2.1962047e+02  -2.0821843e+01
   1.2963378e+03   2.1875389e+02  -2.0735813e+01
   1.2963836e+03   2.1789433e+02  -2.0650452e+01
   1.2964294e+03   2.1704171e+02  -2.0565756e+01
   1.2964752e+03   2.1619594e+02  -2.0481719e+01
   1.2965209e+03   2.1535694e+02  -2.0398337e+01
   1.2965667e+03   2.1452463e+02  -2.0315604e+01
   1.2966125e+03   2.1369892e+02  -2.0233513e+01
   1.2966583e+03   2.1287975e+02  -2.0152058e+01
   1.2967041e+03   2.1206702e+02  -2.0071233e+01
   1.2967498e+03   2.1126066e+02  -1.9991031e+01
   1.2967956e+03   2.1046060e+02  -1.9911445e+01
   1.2968414e+03   2.0966677e+02  -1.9832469e+01
   1.2968872e+03   2.0887909e+02  -1.9754097e+01
   1.2969329e+03   2.0809749e+02  -1.9676321e+01
   1.2969787e+03   2.0732189e+02  -1.9599136e+01
   1.2970245e+03   2.0655224e+02  -1.9522535e+01
   1.2970703e+03   2.0578846e+02  -1.9446512e+01
   1.2971160e+03   2.0503048e+02  -1.9371060e+01
   1.2971618e+03   2.0427824e+02  -1.9296173e+01
   1.2972076e+03   2.0353167e+02  -1.9221844e+01
   1.2972534e+03   2.0279072e+02  -1.9148069e+01
   1.2972992e+03   2.0205531e+02  -1.9074840e+01
   1.2973449e+03   2.0132538e+02  -1.9002151e+01
   1.2973907e+03   2.0060088e+02  -1.8929998e+01
   1.2974365e+03   1.9988174e+02  -1.8858374e+01
   1.2974823e+03   1.9916790e+02  -1.8787272e+01
   1.2975280e+03   1.9845931e+02  -1.8716689e+01
   1.2975738e+03   1.9775590e+02  -1.8646617e+01
   1.2976196e+03   1.9705763e+02  -1.8577052e+01
   1.2976654e+03   1.9636443e+02  -1.8507988e+01
   1.2977111e+03   1.9567624e+02  -1.8439420e+01
   1.2977569e+03   1.9499303e+02  -1.8371342e+01
   1.2978027e+03   1.9431472e+02  -1.8303749e+01
   1.2978485e+03   1.9364128e+02  -1.8236637e+01
   1.2978943e+03   1.9297264e+02  -1.8169999e+01
   1.2979400e+03   1.9230875e+02  -1.8103831e+01
   1.2979858e+03   1.9164957e+02  -1.8038129e+01
   1.2980316e+03   1.9099505e+02  -1.7972886e+01
   1.2980774e+03   1.9034513e+02  -1.7908099e+01
   1.2981231e+03   1.8969976e+02  -1.7843762e+01
   1.2981689e+03   1.8905891e+02  -1.7779872e+01
   1.2982147e+03   1.8842252e+02  -1.7716422e+01
   1.2982605e+03   1.8779055e+02  -1.7653409e+01
   1.2983062e+03   1.8716295e+02  -1.7590829e+01
   1.2983520e+03   1.8653967e+02  -1.7528676e+01
   1.2983978e+03   1.8592067e+02  -1.7466947e+01
   1.2984436e+03   1.8530591e+02  -1.7405637e+01
   1.2984894e+03   1.8469534e+02  -1.7344742e+01
   1.2985351e+03   1.8408893e+02  -1.7284258e+01
   1.2985809e+03   1.8348662e+02  -1.7224180e+01
   1.2986267e+03   1.8288838e+02  -1.7164504e+01
   1.2986725e+03   1.8229416e+02  -1.7105227e+01
   1.2987182e+03   1.8170393e+02  -1.7046345e+01
   1.2987640e+03   1.8111765e+02  -1.6987853e+01
   1.2988098e+03   1.8053527e+02  -1.6929748e+01
   1.2988556e+03   1.7995676e+02  -1.6872025e+01
   1.2989014e+03   1.7938208e+02  -1.6814682e+01
   1.2989471e+03   1.7881119e+02  -1.6757714e+01
   1.2989929e+03   1.7824405e+02  -1.6701117e+01
   1.2990387e+03   1.7768063e+02  -1.6644889e+01
   1.2990845e+03   1.7712089e+02  -1.6589025e+01
   1.2991302e+03   1.7656479e+02  -1.6533522e+01
   1.2991760e+03   1.7601231e+02  -1.6478376e+01
   1.2992218e+03   1.7546340e+02  -1.6423585e+01
   1.2992676e+03   1.7491802e+02  -1.6369144e+01
   1.2993133e+03   1.7437616e+02  -1.6315050e+01
   1.2993591e+03   1.7383776e+02  -1.6261301e+01
   1.2994049e+03   1.7330281e+02  -1.6207891e+01
   1.2994507e+03   1.7277125e+02  -1.6154820e+01
   1.2994965e+03   1.7224308e+02  -1.6102082e+01
   1.2995422e+03   1.7171824e+02  -1.6049676e+01
   1.2995880e+03   1.7119672e+02  -1.5997597e+01
   1.2996338e+03   1.7067847e+02  -1.5945844e+01
   1.2996796e+03   1.7016347e+02  -1.5894412e+01
   1.2997253e+03   1.6965169e+02  -1.5843299e+01
   1.2997711e+03   1.6914309e+02  -1.5792502e+01
   1.2998169e+03   1.6863766e+02  -1.5742018e+01
   1.2998627e+03   1.6813535e+02  -1.5691844e+01
   1.2999084e+03   1.6763614e+02  -1.5641978e+01
   1.2999542e+03   1.6714000e+02  -1.5592415e+01
   1.3000000e+03   1.6664691e+02  -1.5543155e+01
