# Supplementary material for: LIGHT-SABRE Hyperpolarizes 1-13C-Pyruvate Continuously without Magnetic Field Cycling
Source: J Phys Chem C Nanomater Interfaces. 2023 Apr 4;127(14):6744–53. doi: 10.1021/acs.jpcc.3c01128 (PMC10108362; doi:10.1021/acs.jpcc.3c01128)
Supplement: Supplementary file 2 — jp3c01128_si_002.zip [file jp3c01128_si_002.zip › LIGHT_SABRE_2023_Paper_Pyruvate_JPCC/out/SLIC_SHEATH_SABRE_HH-C_0.01.dat]

   1.2700160e+03  -1.5443765e+02   1.6729747e+01
   1.2700618e+03  -1.5492562e+02   1.6779593e+01
   1.2701076e+03  -1.5541659e+02   1.6829746e+01
   1.2701534e+03  -1.5591058e+02   1.6880208e+01
   1.2701991e+03  -1.5640762e+02   1.6930982e+01
   1.2702449e+03  -1.5690774e+02   1.6982071e+01
   1.2702907e+03  -1.5741096e+02   1.7033478e+01
   1.2703365e+03  -1.5791731e+02   1.7085206e+01
   1.2703822e+03  -1.5842683e+02   1.7137258e+01
   1.2704280e+03  -1.5893955e+02   1.7189637e+01
   1.2704738e+03  -1.5945548e+02   1.7242346e+01
   1.2705196e+03  -1.5997467e+02   1.7295388e+01
   1.2705653e+03  -1.6049715e+02   1.7348767e+01
   1.2706111e+03  -1.6102294e+02   1.7402486e+01
   1.2706569e+03  -1.6155208e+02   1.7456547e+01
   1.2707027e+03  -1.6208460e+02   1.7510955e+01
   1.2707485e+03  -1.6262053e+02   1.7565712e+01
   1.2707942e+03  -1.6315991e+02   1.7620823e+01
   1.2708400e+03  -1.6370276e+02   1.7676289e+01
   1.2708858e+03  -1.6424913e+02   1.7732116e+01
   1.2709316e+03  -1.6479905e+02   1.7788306e+01
   1.2709773e+03  -1.6535254e+02   1.7844863e+01
   1.2710231e+03  -1.6590965e+02   1.7901790e+01
   1.2710689e+03  -1.6647042e+02   1.7959092e+01
   1.2711147e+03  -1.6703487e+02   1.8016772e+01
   1.2711604e+03  -1.6760304e+02   1.8074833e+01
   1.2712062e+03  -1.6817498e+02   1.8133280e+01
   1.2712520e+03  -1.6875071e+02   1.8192116e+01
   1.2712978e+03  -1.6933028e+02   1.8251345e+01
   1.2713436e+03  -1.6991373e+02   1.8310972e+01
   1.2713893e+03  -1.7050109e+02   1.8371000e+01
   1.2714351e+03  -1.7109240e+02   1.8431433e+01
   1.2714809e+03  -1.7168771e+02   1.8492276e+01
   1.2715267e+03  -1.7228705e+02   1.8553532e+01
   1.2715724e+03  -1.7289047e+02   1.8615207e+01
   1.2716182e+03  -1.7349800e+02   1.8677303e+01
   1.2716640e+03  -1.7410969e+02   1.8739826e+01
   1.2717098e+03  -1.7472559e+02   1.8802780e+01
   1.2717556e+03  -1.7534573e+02   1.8866169e+01
   1.2718013e+03  -1.7597015e+02   1.8929998e+01
   1.2718471e+03  -1.7659892e+02   1.8994272e+01
   1.2718929e+03  -1.7723206e+02   1.9058995e+01
   1.2719387e+03  -1.7786963e+02   1.9124172e+01
   1.2719844e+03  -1.7851166e+02   1.9189808e+01
   1.2720302e+03  -1.7915822e+02   1.9255908e+01
   1.2720760e+03  -1.7980935e+02   1.9322476e+01
   1.2721218e+03  -1.8046508e+02   1.9389518e+01
   1.2721675e+03  -1.8112549e+02   1.9457039e+01
   1.2722133e+03  -1.8179061e+02   1.9525044e+01
   1.2722591e+03  -1.8246049e+02   1.9593537e+01
   1.2723049e+03  -1.8313519e+02   1.9662526e+01
   1.2723507e+03  -1.8381476e+02   1.9732014e+01
   1.2723964e+03  -1.8449925e+02   1.9802007e+01
   1.2724422e+03  -1.8518872e+02   1.9872512e+01
   1.2724880e+03  -1.8588321e+02   1.9943533e+01
   1.2725338e+03  -1.8658279e+02   2.0015076e+01
   1.2725795e+03  -1.8728751e+02   2.0087148e+01
   1.2726253e+03  -1.8799743e+02   2.0159754e+01
   1.2726711e+03  -1.8871261e+02   2.0232899e+01
   1.2727169e+03  -1.8943310e+02   2.0306591e+01
   1.2727626e+03  -1.9015896e+02   2.0380836e+01
   1.2728084e+03  -1.9089026e+02   2.0455639e+01
   1.2728542e+03  -1.9162706e+02   2.0531007e+01
   1.2729000e+03  -1.9236941e+02   2.0606947e+01
   1.2729458e+03  -1.9311738e+02   2.0683466e+01
   1.2729915e+03  -1.9387104e+02   2.0760569e+01
   1.2730373e+03  -1.9463045e+02   2.0838265e+01
   1.2730831e+03  -1.9539568e+02   2.0916559e+01
   1.2731289e+03  -1.9616679e+02   2.0995460e+01
   1.2731746e+03  -1.9694385e+02   2.1074974e+01
   1.2732204e+03  -1.9772694e+02   2.1155109e+01
   1.2732662e+03  -1.9851612e+02   2.1235873e+01
   1.2733120e+03  -1.9931147e+02   2.1317273e+01
   1.2733577e+03  -2.0011305e+02   2.1399318e+01
   1.2734035e+03  -2.0092094e+02   2.1482015e+01
   1.2734493e+03  -2.0173522e+02   2.1565373e+01
   1.2734951e+03  -2.0255596e+02   2.1649402e+01
   1.2735409e+03  -2.0338325e+02   2.1734109e+01
   1.2735866e+03  -2.0421716e+02   2.1819505e+01
   1.2736324e+03  -2.0505777e+02   2.1905599e+01
   1.2736782e+03  -2.0590516e+02   2.1992402e+01
   1.2737240e+03  -2.0675942e+02   2.2079925e+01
   1.2737697e+03  -2.0762064e+02   2.2168179e+01
   1.2738155e+03  -2.0848889e+02   2.2257179e+01
   1.2738613e+03  -2.0936427e+02   2.2346937e+01
   1.2739071e+03  -2.1024687e+02   2.2437469e+01
   1.2739528e+03  -2.1113678e+02   2.2528794e+01
   1.2739986e+03  -2.1203408e+02   2.2620932e+01
   1.2740444e+03  -2.1293888e+02   2.2713907e+01
   1.2740902e+03  -2.1385126e+02   2.2807748e+01
   1.2741360e+03  -2.1477131e+02   2.2902491e+01
   1.2741817e+03  -2.1569911e+02   2.2998176e+01
   1.2742275e+03  -2.1663474e+02   2.3094855e+01
   1.2742733e+03  -2.1757823e+02   2.3192580e+01
   1.2743191e+03  -2.1852959e+02   2.3291403e+01
   1.2743648e+03  -2.1948880e+02   2.3391343e+01
   1.2744106e+03  -2.2045576e+02   2.3492347e+01
   1.2744564e+03  -2.2143039e+02   2.3594218e+01
   1.2745022e+03  -2.2241271e+02   2.3696591e+01
   1.2745480e+03  -2.2340303e+02   2.3799040e+01
   1.2745937e+03  -2.2440197e+02   2.3901341e+01
   1.2746395e+03  -2.2541016e+02   2.4003646e+01
   1.2746853e+03  -2.2642801e+02   2.4106370e+01
   1.2747311e+03  -2.2745562e+02   2.4209920e+01
   1.2747768e+03  -2.2849295e+02   2.4314554e+01
   1.2748226e+03  -2.2953994e+02   2.4420385e+01
   1.2748684e+03  -2.3059656e+02   2.4527436e+01
   1.2749142e+03  -2.3166284e+02   2.4635694e+01
   1.2749599e+03  -2.3273885e+02   2.4745134e+01
   1.2750057e+03  -2.3382469e+02   2.4855733e+01
   1.2750515e+03  -2.3492046e+02   2.4967476e+01
   1.2750973e+03  -2.3602631e+02   2.5080350e+01
   1.2751431e+03  -2.3714236e+02   2.5194352e+01
   1.2751888e+03  -2.3826875e+02   2.5309480e+01
   1.2752346e+03  -2.3940563e+02   2.5425739e+01
   1.2752804e+03  -2.4055315e+02   2.5543134e+01
   1.2753262e+03  -2.4171145e+02   2.5661675e+01
   1.2753719e+03  -2.4288069e+02   2.5781370e+01
   1.2754177e+03  -2.4406104e+02   2.5902233e+01
   1.2754635e+03  -2.4525265e+02   2.6024277e+01
   1.2755093e+03  -2.4645568e+02   2.6147514e+01
   1.2755550e+03  -2.4767030e+02   2.6271961e+01
   1.2756008e+03  -2.4889668e+02   2.6397633e+01
   1.2756466e+03  -2.5013499e+02   2.6524546e+01
   1.2756924e+03  -2.5138542e+02   2.6652718e+01
   1.2757382e+03  -2.5264813e+02   2.6782165e+01
   1.2757839e+03  -2.5392331e+02   2.6912906e+01
   1.2758297e+03  -2.5521116e+02   2.7044960e+01
   1.2758755e+03  -2.5651185e+02   2.7178345e+01
   1.2759213e+03  -2.5782558e+02   2.7313082e+01
   1.2759670e+03  -2.5915256e+02   2.7449189e+01
   1.2760128e+03  -2.6049297e+02   2.7586689e+01
   1.2760586e+03  -2.6184704e+02   2.7725601e+01
   1.2761044e+03  -2.6321496e+02   2.7865948e+01
   1.2761501e+03  -2.6459695e+02   2.8007751e+01
   1.2761959e+03  -2.6599323e+02   2.8151033e+01
   1.2762417e+03  -2.6740402e+02   2.8295818e+01
   1.2762875e+03  -2.6882956e+02   2.8442127e+01
   1.2763333e+03  -2.7027007e+02   2.8589986e+01
   1.2763790e+03  -2.7172579e+02   2.8739419e+01
   1.2764248e+03  -2.7319696e+02   2.8890451e+01
   1.2764706e+03  -2.7468383e+02   2.9043108e+01
   1.2765164e+03  -2.7618666e+02   2.9197417e+01
   1.2765621e+03  -2.7770569e+02   2.9353403e+01
   1.2766079e+03  -2.7924120e+02   2.9511094e+01
   1.2766537e+03  -2.8079346e+02   2.9670519e+01
   1.2766995e+03  -2.8236274e+02   2.9831706e+01
   1.2767453e+03  -2.8394932e+02   2.9994685e+01
   1.2767910e+03  -2.8555349e+02   3.0159484e+01
   1.2768368e+03  -2.8717554e+02   3.0326136e+01
   1.2768826e+03  -2.8881578e+02   3.0494671e+01
   1.2769284e+03  -2.9047450e+02   3.0665122e+01
   1.2769741e+03  -2.9215204e+02   3.0837520e+01
   1.2770199e+03  -2.9384870e+02   3.1011901e+01
   1.2770657e+03  -2.9556483e+02   3.1188298e+01
   1.2771115e+03  -2.9730074e+02   3.1366745e+01
   1.2771572e+03  -2.9905679e+02   3.1547280e+01
   1.2772030e+03  -3.0083334e+02   3.1729940e+01
   1.2772488e+03  -3.0263073e+02   3.1914760e+01
   1.2772946e+03  -3.0444935e+02   3.2101781e+01
   1.2773404e+03  -3.0628956e+02   3.2291042e+01
   1.2773861e+03  -3.0815177e+02   3.2482583e+01
   1.2774319e+03  -3.1003635e+02   3.2676446e+01
   1.2774777e+03  -3.1194372e+02   3.2872673e+01
   1.2775235e+03  -3.1387429e+02   3.3071308e+01
   1.2775692e+03  -3.1582850e+02   3.3272395e+01
   1.2776150e+03  -3.1780677e+02   3.3475980e+01
   1.2776608e+03  -3.1980955e+02   3.3682110e+01
   1.2777066e+03  -3.2183731e+02   3.3890832e+01
   1.2777523e+03  -3.2389050e+02   3.4102197e+01
   1.2777981e+03  -3.2596962e+02   3.4316254e+01
   1.2778439e+03  -3.2807516e+02   3.4533055e+01
   1.2778897e+03  -3.3020762e+02   3.4752653e+01
   1.2779355e+03  -3.3236752e+02   3.4975104e+01
   1.2779812e+03  -3.3455541e+02   3.5200462e+01
   1.2780270e+03  -3.3677181e+02   3.5428786e+01
   1.2780728e+03  -3.3901730e+02   3.5660133e+01
   1.2781186e+03  -3.4129245e+02   3.5894565e+01
   1.2781643e+03  -3.4359786e+02   3.6132144e+01
   1.2782101e+03  -3.4593412e+02   3.6372933e+01
   1.2782559e+03  -3.4830187e+02   3.6616999e+01
   1.2783017e+03  -3.5070174e+02   3.6864407e+01
   1.2783474e+03  -3.5313439e+02   3.7115228e+01
   1.2783932e+03  -3.5560051e+02   3.7369533e+01
   1.2784390e+03  -3.5810077e+02   3.7627394e+01
   1.2784848e+03  -3.6063591e+02   3.7888887e+01
   1.2785306e+03  -3.6320665e+02   3.8154090e+01
   1.2785763e+03  -3.6581374e+02   3.8423080e+01
   1.2786221e+03  -3.6845797e+02   3.8695941e+01
   1.2786679e+03  -3.7114013e+02   3.8972757e+01
   1.2787137e+03  -3.7386105e+02   3.9253614e+01
   1.2787594e+03  -3.7662156e+02   3.9538601e+01
   1.2788052e+03  -3.7942255e+02   3.9827810e+01
   1.2788510e+03  -3.8226491e+02   4.0121335e+01
   1.2788968e+03  -3.8514956e+02   4.0419275e+01
   1.2789425e+03  -3.8807745e+02   4.0721729e+01
   1.2789883e+03  -3.9104956e+02   4.1028800e+01
   1.2790341e+03  -3.9406690e+02   4.1340596e+01
   1.2790799e+03  -3.9713051e+02   4.1657225e+01
   1.2791257e+03  -4.0024147e+02   4.1978802e+01
   1.2791714e+03  -4.0340087e+02   4.2305444e+01
   1.2792172e+03  -4.0660987e+02   4.2637270e+01
   1.2792630e+03  -4.0986963e+02   4.2974405e+01
   1.2793088e+03  -4.1318137e+02   4.3316979e+01
   1.2793545e+03  -4.1654635e+02   4.3665122e+01
   1.2794003e+03  -4.1996585e+02   4.4018974e+01
   1.2794461e+03  -4.2344122e+02   4.4378673e+01
   1.2794919e+03  -4.2697383e+02   4.4744369e+01
   1.2795377e+03  -4.3056510e+02   4.5116210e+01
   1.2795834e+03  -4.3421652e+02   4.5494354e+01
   1.2796292e+03  -4.3792961e+02   4.5878962e+01
   1.2796750e+03  -4.4170594e+02   4.6270201e+01
   1.2797208e+03  -4.4554714e+02   4.6668245e+01
   1.2797665e+03  -4.4945489e+02   4.7073272e+01
   1.2798123e+03  -4.5343095e+02   4.7485468e+01
   1.2798581e+03  -4.5747711e+02   4.7905025e+01
   1.2799039e+03  -4.6159525e+02   4.8332141e+01
   1.2799496e+03  -4.6578730e+02   4.8767024e+01
   1.2799954e+03  -4.7005528e+02   4.9209886e+01
   1.2800412e+03  -4.7440127e+02   4.9660950e+01
   1.2800870e+03  -4.7882741e+02   5.0120445e+01
   1.2801328e+03  -4.8333596e+02   5.0588609e+01
   1.2801785e+03  -4.8792923e+02   5.1065692e+01
   1.2802243e+03  -4.9260963e+02   5.1551949e+01
   1.2802701e+03  -4.9737967e+02   5.2047649e+01
   1.2803159e+03  -5.0224194e+02   5.2553068e+01
   1.2803616e+03  -5.0719916e+02   5.3068496e+01
   1.2804074e+03  -5.1225411e+02   5.3594232e+01
   1.2804532e+03  -5.1740974e+02   5.4130590e+01
   1.2804990e+03  -5.2266906e+02   5.4677894e+01
   1.2805447e+03  -5.2803524e+02   5.5236483e+01
   1.2805905e+03  -5.3351158e+02   5.5806709e+01
   1.2806363e+03  -5.3910149e+02   5.6388940e+01
   1.2806821e+03  -5.4480855e+02   5.6983559e+01
   1.2807279e+03  -5.5063648e+02   5.7590965e+01
   1.2807736e+03  -5.5658916e+02   5.8211576e+01
   1.2808194e+03  -5.6267064e+02   5.8845827e+01
   1.2808652e+03  -5.6888514e+02   5.9494172e+01
   1.2809110e+03  -5.7523708e+02   6.0157086e+01
   1.2809567e+03  -5.8173106e+02   6.0835067e+01
   1.2810025e+03  -5.8837191e+02   6.1528633e+01
   1.2810483e+03  -5.9516466e+02   6.2238328e+01
   1.2810941e+03  -6.0211459e+02   6.2964721e+01
   1.2811398e+03  -6.0922721e+02   6.3708408e+01
   1.2811856e+03  -6.1650831e+02   6.4470015e+01
   1.2812314e+03  -6.2396394e+02   6.5250197e+01
   1.2812772e+03  -6.3160045e+02   6.6049642e+01
   1.2813230e+03  -6.3942450e+02   6.6869071e+01
   1.2813687e+03  -6.4744310e+02   6.7709244e+01
   1.2814145e+03  -6.5566358e+02   6.8570959e+01
   1.2814603e+03  -6.6409367e+02   6.9455053e+01
   1.2815061e+03  -6.7274149e+02   7.0362411e+01
   1.2815518e+03  -6.8161558e+02   7.1293962e+01
   1.2815976e+03  -6.9072494e+02   7.2250688e+01
   1.2816434e+03  -7.0007906e+02   7.3233622e+01
   1.2816892e+03  -7.0968793e+02   7.4243855e+01
   1.2817350e+03  -7.1956210e+02   7.5282542e+01
   1.2817807e+03  -7.2971271e+02   7.6350900e+01
   1.2818265e+03  -7.4015153e+02   7.7450220e+01
   1.2818723e+03  -7.5089103e+02   7.8581866e+01
   1.2819181e+03  -7.6194437e+02   7.9747285e+01
   1.2819638e+03  -7.7332552e+02   8.0948012e+01
   1.2820096e+03  -7.8504928e+02   8.2185676e+01
   1.2820554e+03  -7.9713135e+02   8.3462006e+01
   1.2821012e+03  -8.0958843e+02   8.4778843e+01
   1.2821469e+03  -8.2243824e+02   8.6138146e+01
   1.2821927e+03  -8.3569965e+02   8.7542001e+01
   1.2822385e+03  -8.4939276e+02   8.8992635e+01
   1.2822843e+03  -8.6353900e+02   9.0492424e+01
   1.2823301e+03  -8.7816124e+02   9.2043909e+01
   1.2823758e+03  -8.9328391e+02   9.3649808e+01
   1.2824216e+03  -9.0893316e+02   9.5313034e+01
   1.2824674e+03  -9.2513697e+02   9.7036712e+01
   1.2825132e+03  -9.4192535e+02   9.8824195e+01
   1.2825589e+03  -9.5933052e+02   1.0067909e+02
   1.2826047e+03  -9.7738711e+02   1.0260529e+02
   1.2826505e+03  -9.9613239e+02   1.0460697e+02
   1.2826963e+03  -1.0156065e+03   1.0668867e+02
   1.2827420e+03  -1.0358528e+03   1.0885527e+02
   1.2827878e+03  -1.0569182e+03   1.1111207e+02
   1.2828336e+03  -1.0788534e+03   1.1346483e+02
   1.2828794e+03  -1.1017134e+03   1.1591979e+02
   1.2829252e+03  -1.1255580e+03   1.1848375e+02
   1.2829709e+03  -1.1504520e+03   1.2116414e+02
   1.2830167e+03  -1.1764666e+03   1.2396906e+02
   1.2830625e+03  -1.2036789e+03   1.2690740e+02
   1.2831083e+03  -1.2321737e+03   1.2998888e+02
   1.2831540e+03  -1.2620438e+03   1.3322424e+02
   1.2831998e+03  -1.2933913e+03   1.3662527e+02
   1.2832456e+03  -1.3263286e+03   1.4020503e+02
   1.2832914e+03  -1.3609798e+03   1.4397797e+02
   1.2833371e+03  -1.3974822e+03   1.4796016e+02
   1.2833829e+03  -1.4359882e+03   1.5216946e+02
   1.2834287e+03  -1.4766675e+03   1.5662588e+02
   1.2834745e+03  -1.5197095e+03   1.6135179e+02
   1.2835203e+03  -1.5653262e+03   1.6637238e+02
   1.2835660e+03  -1.6137557e+03   1.7171607e+02
   1.2836118e+03  -1.6652665e+03   1.7741504e+02
   1.2836576e+03  -1.7201623e+03   1.8350590e+02
   1.2837034e+03  -1.7787883e+03   1.9003045e+02
   1.2837491e+03  -1.8415381e+03   1.9703666e+02
   1.2837949e+03  -1.9088626e+03   2.0457981e+02
   1.2838407e+03  -1.9812811e+03   2.1272401e+02
   1.2838865e+03  -2.0593948e+03   2.2154395e+02
   1.2839322e+03  -2.1439029e+03   2.3112721e+02
   1.2839780e+03  -2.2356243e+03   2.4157719e+02
   1.2840238e+03  -2.3355241e+03   2.5301679e+02
   1.2840696e+03  -2.4447471e+03   2.6559328e+02
   1.2841154e+03  -2.5646630e+03   2.7948462e+02
   1.2841611e+03  -2.6969231e+03   2.9490787e+02
   1.2842069e+03  -2.8435374e+03   3.1213058e+02
   1.2842527e+03  -3.0069775e+03   3.3148628e+02
   1.2842985e+03  -3.1903171e+03   3.5339617e+02
   1.2843442e+03  -3.3974272e+03   3.7839988e+02
   1.2843900e+03  -3.6332527e+03   4.0720009e+02
   1.2844358e+03  -3.9042124e+03   4.4072902e+02
   1.2844816e+03  -4.2187923e+03   4.8025005e+02
   1.2845274e+03  -4.5884504e+03   5.2751852e+02
   1.2845731e+03  -5.0290422e+03   5.8504557e+02
   1.2846189e+03  -5.5631517e+03   6.5655068e+02
   1.2846647e+03  -6.2240797e+03   7.4778001e+02
   1.2847105e+03  -7.0630410e+03   8.6808260e+02
   1.2847562e+03  -8.1630416e+03   1.0336928e+03
   1.2848020e+03  -9.6679483e+03   1.2752712e+03
   1.2848478e+03  -1.1850365e+04   1.6575946e+03
   1.2848936e+03  -1.5295562e+04   2.3408877e+03
   1.2849393e+03  -2.1522905e+04   3.8302838e+03
   1.2849851e+03  -3.6019342e+04   8.6092282e+03
   1.2850309e+03  -9.7378797e+04   5.7895531e+04
   1.2850767e+03   8.5763988e+04   2.0576002e+04
   1.2851225e+03   3.3696599e+04   7.5996149e+02
   1.2851682e+03   2.0656883e+04  -5.8081089e+02
   1.2852140e+03   1.4854859e+04  -7.4937498e+02
   1.2852598e+03   1.1587731e+04  -7.2671509e+02
   1.2853056e+03   9.4959850e+03  -6.6776999e+02
   1.2853513e+03   8.0433052e+03  -6.0676724e+02
   1.2853971e+03   6.9760629e+03  -5.5172919e+02
   1.2854429e+03   6.1589739e+03  -5.0389677e+02
   1.2854887e+03   5.5133653e+03  -4.6269962e+02
   1.2855344e+03   4.9903985e+03  -4.2717721e+02
   1.2855802e+03   4.5581628e+03  -3.9639416e+02
   1.2856260e+03   4.1949313e+03  -3.6954696e+02
   1.2856718e+03   3.8853997e+03  -3.4597446e+02
   1.2857176e+03   3.6184777e+03  -3.2514065e+02
   1.2857633e+03   3.3859321e+03  -3.0661221e+02
   1.2858091e+03   3.1815225e+03  -2.9003791e+02
   1.2858549e+03   3.0004329e+03  -2.7513160e+02
   1.2859007e+03   2.8388872e+03  -2.6165866e+02
   1.2859464e+03   2.6938830e+03  -2.4942535e+02
   1.2859922e+03   2.5630027e+03  -2.3827061e+02
   1.2860380e+03   2.4442784e+03  -2.2805963e+02
   1.2860838e+03   2.3360913e+03  -2.1867883e+02
   1.2861295e+03   2.2370980e+03  -2.1003189e+02
   1.2861753e+03   2.1461741e+03  -2.0203670e+02
   1.2862211e+03   2.0623715e+03  -1.9462280e+02
   1.2862669e+03   1.9848849e+03  -1.8772946e+02
   1.2863127e+03   1.9130262e+03  -1.8130406e+02
   1.2863584e+03   1.8462035e+03  -1.7530079e+02
   1.2864042e+03   1.7839055e+03  -1.6967959e+02
   1.2864500e+03   1.7256874e+03  -1.6440527e+02
   1.2864958e+03   1.6711613e+03  -1.5944683e+02
   1.2865415e+03   1.6199865e+03  -1.5477683e+02
   1.2865873e+03   1.5718635e+03  -1.5037090e+02
   1.2866331e+03   1.5265269e+03  -1.4620734e+02
   1.2866789e+03   1.4837417e+03  -1.4226675e+02
   1.2867247e+03   1.4432983e+03  -1.3853174e+02
   1.2867704e+03   1.4050096e+03  -1.3498666e+02
   1.2868162e+03   1.3687078e+03  -1.3161744e+02
   1.2868620e+03   1.3342422e+03  -1.2841134e+02
   1.2869078e+03   1.3014769e+03  -1.2535681e+02
   1.2869535e+03   1.2702891e+03  -1.2244337e+02
   1.2869993e+03   1.2405675e+03  -1.1966150e+02
   1.2870451e+03   1.2122111e+03  -1.1700249e+02
   1.2870909e+03   1.1851279e+03  -1.1445839e+02
   1.2871366e+03   1.1592342e+03  -1.1202193e+02
   1.2871824e+03   1.1344531e+03  -1.0968643e+02
   1.2872282e+03   1.1107146e+03  -1.0744574e+02
   1.2872740e+03   1.0879541e+03  -1.0529423e+02
   1.2873198e+03   1.0661124e+03  -1.0322667e+02
   1.2873655e+03   1.0451350e+03  -1.0123825e+02
   1.2874113e+03   1.0249717e+03  -9.9324518e+01
   1.2874571e+03   1.0055758e+03  -9.7481352e+01
   1.2875029e+03   9.8690441e+02  -9.5704922e+01
   1.2875486e+03   9.6891769e+02  -9.3991672e+01
   1.2875944e+03   9.5157864e+02  -9.2338293e+01
   1.2876402e+03   9.3485291e+02  -9.0741703e+01
   1.2876860e+03   9.1870851e+02  -8.9199031e+01
   1.2877317e+03   9.0311565e+02  -8.7707591e+01
   1.2877775e+03   8.8804655e+02  -8.6264875e+01
   1.2878233e+03   8.7347524e+02  -8.4868537e+01
   1.2878691e+03   8.5937748e+02  -8.3516378e+01
   1.2879149e+03   8.4573053e+02  -8.2206333e+01
   1.2879606e+03   8.3251312e+02  -8.0936469e+01
   1.2880064e+03   8.1970528e+02  -7.9704965e+01
   1.2880522e+03   8.0728827e+02  -7.8510110e+01
   1.2880980e+03   7.9524447e+02  -7.7350294e+01
   1.2881437e+03   7.8355729e+02  -7.6223997e+01
   1.2881895e+03   7.7221113e+02  -7.5129790e+01
   1.2882353e+03   7.6119129e+02  -7.4066320e+01
   1.2882811e+03   7.5048387e+02  -7.3032310e+01
   1.2883268e+03   7.4007579e+02  -7.2026555e+01
   1.2883726e+03   7.2995466e+02  -7.1047912e+01
   1.2884184e+03   7.2010878e+02  -7.0095300e+01
   1.2884642e+03   7.1052707e+02  -6.9167694e+01
   1.2885100e+03   7.0119904e+02  -6.8264123e+01
   1.2885557e+03   6.9211475e+02  -6.7383666e+01
   1.2886015e+03   6.8326476e+02  -6.6525446e+01
   1.2886473e+03   6.7464014e+02  -6.5688633e+01
   1.2886931e+03   6.6623237e+02  -6.4872436e+01
   1.2887388e+03   6.5803338e+02  -6.4076102e+01
   1.2887846e+03   6.5003550e+02  -6.3298915e+01
   1.2888304e+03   6.4223141e+02  -6.2540193e+01
   1.2888762e+03   6.3461415e+02  -6.1799286e+01
   1.2889220e+03   6.2717710e+02  -6.1075573e+01
   1.2889677e+03   6.1991393e+02  -6.0368465e+01
   1.2890135e+03   6.1281862e+02  -5.9677395e+01
   1.2890593e+03   6.0588541e+02  -5.9001824e+01
   1.2891051e+03   5.9910882e+02  -5.8341237e+01
   1.2891508e+03   5.9248359e+02  -5.7695141e+01
   1.2891966e+03   5.8600471e+02  -5.7063064e+01
   1.2892424e+03   5.7966739e+02  -5.6444556e+01
   1.2892882e+03   5.7346703e+02  -5.5839183e+01
   1.2893339e+03   5.6739924e+02  -5.5246532e+01
   1.2893797e+03   5.6145983e+02  -5.4666206e+01
   1.2894255e+03   5.5564475e+02  -5.4097825e+01
   1.2894713e+03   5.4995014e+02  -5.3541024e+01
   1.2895171e+03   5.4437230e+02  -5.2995452e+01
   1.2895628e+03   5.3890767e+02  -5.2460773e+01
   1.2896086e+03   5.3355284e+02  -5.1936665e+01
   1.2896544e+03   5.2830454e+02  -5.1422816e+01
   1.2897002e+03   5.2315962e+02  -5.0918929e+01
   1.2897459e+03   5.1811505e+02  -5.0424717e+01
   1.2897917e+03   5.1316792e+02  -4.9939904e+01
   1.2898375e+03   5.0831545e+02  -4.9464224e+01
   1.2898833e+03   5.0355493e+02  -4.8997421e+01
   1.2899290e+03   4.9888379e+02  -4.8539250e+01
   1.2899748e+03   4.9429952e+02  -4.8089473e+01
   1.2900206e+03   4.8979973e+02  -4.7647861e+01
   1.2900664e+03   4.8538211e+02  -4.7214195e+01
   1.2901122e+03   4.8104441e+02  -4.6788262e+01
   1.2901579e+03   4.7678450e+02  -4.6369856e+01
   1.2902037e+03   4.7260030e+02  -4.5958780e+01
   1.2902495e+03   4.6848981e+02  -4.5554843e+01
   1.2902953e+03   4.6445109e+02  -4.5157861e+01
   1.2903410e+03   4.6048230e+02  -4.4767656e+01
   1.2903868e+03   4.5658162e+02  -4.4384055e+01
   1.2904326e+03   4.5274731e+02  -4.4006892e+01
   1.2904784e+03   4.4897771e+02  -4.3636007e+01
   1.2905241e+03   4.4527117e+02  -4.3271244e+01
   1.2905699e+03   4.4162615e+02  -4.2912453e+01
   1.2906157e+03   4.3804111e+02  -4.2559488e+01
   1.2906615e+03   4.3451458e+02  -4.2212208e+01
   1.2907073e+03   4.3104516e+02  -4.1870478e+01
   1.2907530e+03   4.2763145e+02  -4.1534165e+01
   1.2907988e+03   4.2427214e+02  -4.1203141e+01
   1.2908446e+03   4.2096592e+02  -4.0877283e+01
   1.2908904e+03   4.1771156e+02  -4.0556471e+01
   1.2909361e+03   4.1450784e+02  -4.0240588e+01
   1.2909819e+03   4.1135359e+02  -3.9929522e+01
   1.2910277e+03   4.0824767e+02  -3.9623163e+01
   1.2910735e+03   4.0518898e+02  -3.9321405e+01
   1.2911192e+03   4.0217645e+02  -3.9024145e+01
   1.2911650e+03   3.9920905e+02  -3.8731284e+01
   1.2912108e+03   3.9628576e+02  -3.8442724e+01
   1.2912566e+03   3.9340562e+02  -3.8158372e+01
   1.2913024e+03   3.9056767e+02  -3.7878136e+01
   1.2913481e+03   3.8777099e+02  -3.7601927e+01
   1.2913939e+03   3.8501469e+02  -3.7329659e+01
   1.2914397e+03   3.8229790e+02  -3.7061249e+01
   1.2914855e+03   3.7961978e+02  -3.6796614e+01
   1.2915312e+03   3.7697951e+02  -3.6535676e+01
   1.2915770e+03   3.7437629e+02  -3.6278358e+01
   1.2916228e+03   3.7180935e+02  -3.6024586e+01
   1.2916686e+03   3.6927794e+02  -3.5774285e+01
   1.2917144e+03   3.6678131e+02  -3.5527386e+01
   1.2917601e+03   3.6431877e+02  -3.5283819e+01
   1.2918059e+03   3.6188961e+02  -3.5043518e+01
   1.2918517e+03   3.5949317e+02  -3.4806417e+01
   1.2918975e+03   3.5712878e+02  -3.4572453e+01
   1.2919432e+03   3.5479581e+02  -3.4341564e+01
   1.2919890e+03   3.5249364e+02  -3.4113690e+01
   1.2920348e+03   3.5022166e+02  -3.3888771e+01
   1.2920806e+03   3.4797928e+02  -3.3666751e+01
   1.2921263e+03   3.4576592e+02  -3.3447575e+01
   1.2921721e+03   3.4358103e+02  -3.3231187e+01
   1.2922179e+03   3.4142406e+02  -3.3017535e+01
   1.2922637e+03   3.3929448e+02  -3.2806567e+01
   1.2923095e+03   3.3719177e+02  -3.2598234e+01
   1.2923552e+03   3.3511543e+02  -3.2392485e+01
   1.2924010e+03   3.3306495e+02  -3.2189274e+01
   1.2924468e+03   3.3103987e+02  -3.1988553e+01
   1.2924926e+03   3.2903972e+02  -3.1790277e+01
   1.2925383e+03   3.2706403e+02  -3.1594401e+01
   1.2925841e+03   3.2511236e+02  -3.1400883e+01
   1.2926299e+03   3.2318427e+02  -3.1209679e+01
   1.2926757e+03   3.2127935e+02  -3.1020749e+01
   1.2927214e+03   3.1939717e+02  -3.0834052e+01
   1.2927672e+03   3.1753733e+02  -3.0649549e+01
   1.2928130e+03   3.1569943e+02  -3.0467202e+01
   1.2928588e+03   3.1388310e+02  -3.0286971e+01
   1.2929046e+03   3.1208794e+02  -3.0108822e+01
   1.2929503e+03   3.1031360e+02  -2.9932718e+01
   1.2929961e+03   3.0855972e+02  -2.9758624e+01
   1.2930419e+03   3.0682593e+02  -2.9586506e+01
   1.2930877e+03   3.0511191e+02  -2.9416331e+01
   1.2931334e+03   3.0341730e+02  -2.9248064e+01
   1.2931792e+03   3.0174179e+02  -2.9081676e+01
   1.2932250e+03   3.0008506e+02  -2.8917133e+01
   1.2932708e+03   2.9844678e+02  -2.8754406e+01
   1.2933165e+03   2.9682666e+02  -2.8593465e+01
   1.2933623e+03   2.9522439e+02  -2.8434281e+01
   1.2934081e+03   2.9363968e+02  -2.8276823e+01
   1.2934539e+03   2.9207225e+02  -2.8121066e+01
   1.2934997e+03   2.9052180e+02  -2.7966981e+01
   1.2935454e+03   2.8898807e+02  -2.7814541e+01
   1.2935912e+03   2.8747079e+02  -2.7663720e+01
   1.2936370e+03   2.8596969e+02  -2.7514493e+01
   1.2936828e+03   2.8448452e+02  -2.7366833e+01
   1.2937285e+03   2.8301502e+02  -2.7220717e+01
   1.2937743e+03   2.8156096e+02  -2.7076119e+01
   1.2938201e+03   2.8012207e+02  -2.6933017e+01
   1.2938659e+03   2.7869814e+02  -2.6791387e+01
   1.2939117e+03   2.7728892e+02  -2.6651207e+01
   1.2939574e+03   2.7589419e+02  -2.6512453e+01
   1.2940032e+03   2.7451373e+02  -2.6375104e+01
   1.2940490e+03   2.7314732e+02  -2.6239139e+01
   1.2940948e+03   2.7179475e+02  -2.6104536e+01
   1.2941405e+03   2.7045580e+02  -2.5971274e+01
   1.2941863e+03   2.6913027e+02  -2.5839334e+01
   1.2942321e+03   2.6781796e+02  -2.5708695e+01
   1.2942779e+03   2.6651867e+02  -2.5579337e+01
   1.2943236e+03   2.6523221e+02  -2.5451241e+01
   1.2943694e+03   2.6395839e+02  -2.5324388e+01
   1.2944152e+03   2.6269702e+02  -2.5198759e+01
   1.2944610e+03   2.6144792e+02  -2.5074335e+01
   1.2945068e+03   2.6021091e+02  -2.4951098e+01
   1.2945525e+03   2.5898582e+02  -2.4829029e+01
   1.2945983e+03   2.5777247e+02  -2.4708110e+01
   1.2946441e+03   2.5657070e+02  -2.4588322e+01
   1.2946899e+03   2.5538033e+02  -2.4469647e+01
   1.2947356e+03   2.5420121e+02  -2.4352066e+01
   1.2947814e+03   2.5303316e+02  -2.4235561e+01
   1.2948272e+03   2.5187605e+02  -2.4120110e+01
   1.2948730e+03   2.5072971e+02  -2.4005693e+01
   1.2949187e+03   2.4959398e+02  -2.3892289e+01
   1.2949645e+03   2.4846873e+02  -2.3779873e+01
   1.2950103e+03   2.4735381e+02  -2.3668419e+01
   1.2950561e+03   2.4624907e+02  -2.3557897e+01
   1.2951019e+03   2.4515440e+02  -2.3448274e+01
   1.2951476e+03   2.4406964e+02  -2.3339509e+01
   1.2951934e+03   2.4299471e+02  -2.3231558e+01
   1.2952392e+03   2.4192950e+02  -2.3124371e+01
   1.2952850e+03   2.4087395e+02  -2.3017898e+01
   1.2953307e+03   2.3982804e+02  -2.2912101e+01
   1.2953765e+03   2.3879180e+02  -2.2806990e+01
   1.2954223e+03   2.3776530e+02  -2.2702669e+01
   1.2954681e+03   2.3674857e+02  -2.2599399e+01
   1.2955138e+03   2.3574147e+02  -2.2497579e+01
   1.2955596e+03   2.3474355e+02  -2.2397581e+01
   1.2956054e+03   2.3375414e+02  -2.2299480e+01
   1.2956512e+03   2.3277267e+02  -2.2202983e+01
   1.2956970e+03   2.3179889e+02  -2.2107632e+01
   1.2957427e+03   2.3083277e+02  -2.2013061e+01
   1.2957885e+03   2.2987442e+02  -2.1919076e+01
   1.2958343e+03   2.2892393e+02  -2.1825615e+01
   1.2958801e+03   2.2798132e+02  -2.1732685e+01
   1.2959258e+03   2.2704657e+02  -2.1640317e+01
   1.2959716e+03   2.2611964e+02  -2.1548545e+01
   1.2960174e+03   2.2520045e+02  -2.1457399e+01
   1.2960632e+03   2.2428893e+02  -2.1366900e+01
   1.2961089e+03   2.2338498e+02  -2.1277062e+01
   1.2961547e+03   2.2248852e+02  -2.1187896e+01
   1.2962005e+03   2.2159944e+02  -2.1099407e+01
   1.2962463e+03   2.2071766e+02  -2.1011595e+01
   1.2962921e+03   2.1984309e+02  -2.0924462e+01
   1.2963378e+03   2.1897564e+02  -2.0838005e+01
   1.2963836e+03   2.1811522e+02  -2.0752221e+01
   1.2964294e+03   2.1726174e+02  -2.0667105e+01
   1.2964752e+03   2.1641513e+02  -2.0582652e+01
   1.2965209e+03   2.1557528e+02  -2.0498857e+01
   1.2965667e+03   2.1474214e+02  -2.0415714e+01
   1.2966125e+03   2.1391560e+02  -2.0333216e+01
   1.2966583e+03   2.1309560e+02  -2.0251357e+01
   1.2967041e+03   2.1228206e+02  -2.0170131e+01
   1.2967498e+03   2.1147489e+02  -2.0089532e+01
   1.2967956e+03   2.1067403e+02  -2.0009552e+01
   1.2968414e+03   2.0987940e+02  -1.9930185e+01
   1.2968872e+03   2.0909093e+02  -1.9851424e+01
   1.2969329e+03   2.0830854e+02  -1.9773263e+01
   1.2969787e+03   2.0753217e+02  -1.9695696e+01
   1.2970245e+03   2.0676174e+02  -1.9618715e+01
   1.2970703e+03   2.0599719e+02  -1.9542315e+01
   1.2971160e+03   2.0523845e+02  -1.9466489e+01
   1.2971618e+03   2.0448546e+02  -1.9391231e+01
   1.2972076e+03   2.0373814e+02  -1.9316535e+01
   1.2972534e+03   2.0299644e+02  -1.9242394e+01
   1.2972992e+03   2.0226029e+02  -1.9168802e+01
   1.2973449e+03   2.0152963e+02  -1.9095754e+01
   1.2973907e+03   2.0080440e+02  -1.9023243e+01
   1.2974365e+03   2.0008454e+02  -1.8951264e+01
   1.2974823e+03   1.9936998e+02  -1.8879811e+01
   1.2975280e+03   1.9866068e+02  -1.8808878e+01
   1.2975738e+03   1.9795656e+02  -1.8738459e+01
   1.2976196e+03   1.9725759e+02  -1.8668550e+01
   1.2976654e+03   1.9656369e+02  -1.8599144e+01
   1.2977111e+03   1.9587482e+02  -1.8530236e+01
   1.2977569e+03   1.9519091e+02  -1.8461822e+01
   1.2978027e+03   1.9451193e+02  -1.8393894e+01
   1.2978485e+03   1.9383780e+02  -1.8326449e+01
   1.2978943e+03   1.9316849e+02  -1.8259482e+01
   1.2979400e+03   1.9250394e+02  -1.8192987e+01
   1.2979858e+03   1.9184410e+02  -1.8126959e+01
   1.2980316e+03   1.9118892e+02  -1.8061393e+01
   1.2980774e+03   1.9053834e+02  -1.7996285e+01
   1.2981231e+03   1.8989233e+02  -1.7931630e+01
   1.2981689e+03   1.8925084e+02  -1.7867423e+01
   1.2982147e+03   1.8861381e+02  -1.7803660e+01
   1.2982605e+03   1.8798120e+02  -1.7740335e+01
   1.2983062e+03   1.8735297e+02  -1.7677445e+01
   1.2983520e+03   1.8672906e+02  -1.7614985e+01
   1.2983978e+03   1.8610944e+02  -1.7552951e+01
   1.2984436e+03   1.8549406e+02  -1.7491337e+01
   1.2984894e+03   1.8488288e+02  -1.7430141e+01
   1.2985351e+03   1.8427586e+02  -1.7369357e+01
   1.2985809e+03   1.8367294e+02  -1.7308982e+01
   1.2986267e+03   1.8307410e+02  -1.7249011e+01
   1.2986725e+03   1.8247929e+02  -1.7189441e+01
   1.2987182e+03   1.8188847e+02  -1.7130267e+01
   1.2987640e+03   1.8130159e+02  -1.7071486e+01
   1.2988098e+03   1.8071863e+02  -1.7013093e+01
   1.2988556e+03   1.8013954e+02  -1.6955085e+01
   1.2989014e+03   1.7956428e+02  -1.6897458e+01
   1.2989471e+03   1.7899282e+02  -1.6840209e+01
   1.2989929e+03   1.7842511e+02  -1.6783332e+01
   1.2990387e+03   1.7786112e+02  -1.6726826e+01
   1.2990845e+03   1.7730082e+02  -1.6670686e+01
   1.2991302e+03   1.7674417e+02  -1.6614908e+01
   1.2991760e+03   1.7619113e+02  -1.6559490e+01
   1.2992218e+03   1.7564166e+02  -1.6504428e+01
   1.2992676e+03   1.7509574e+02  -1.6449717e+01
   1.2993133e+03   1.7455333e+02  -1.6395356e+01
   1.2993591e+03   1.7401439e+02  -1.6341341e+01
   1.2994049e+03   1.7347890e+02  -1.6287667e+01
   1.2994507e+03   1.7294682e+02  -1.6234333e+01
   1.2994965e+03   1.7241811e+02  -1.6181335e+01
   1.2995422e+03   1.7189274e+02  -1.6128670e+01
   1.2995880e+03   1.7137069e+02  -1.6076334e+01
   1.2996338e+03   1.7085193e+02  -1.6024324e+01
   1.2996796e+03   1.7033641e+02  -1.5972638e+01
   1.2997253e+03   1.6982411e+02  -1.5921273e+01
   1.2997711e+03   1.6931501e+02  -1.5870225e+01
   1.2998169e+03   1.6880906e+02  -1.5819491e+01
   1.2998627e+03   1.6830625e+02  -1.5769069e+01
   1.2999084e+03   1.6780654e+02  -1.5718956e+01
   1.2999542e+03   1.6730990e+02  -1.5669149e+01
   1.3000000e+03   1.6681631e+02  -1.5619645e+01
