# Supplementary material for: LIGHT-SABRE Hyperpolarizes 1-13C-Pyruvate Continuously without Magnetic Field Cycling
Source: J Phys Chem C Nanomater Interfaces. 2023 Apr 4;127(14):6744–53. doi: 10.1021/acs.jpcc.3c01128 (PMC10108362; doi:10.1021/acs.jpcc.3c01128)
Supplement: Supplementary file 2 — jp3c01128_si_002.zip [file jp3c01128_si_002.zip › LIGHT_SABRE_2023_Paper_Pyruvate_JPCC/out/SLIC_SHEATH_SABRE_HH-C_0.1.dat]

   1.2700160e+03  -1.5584266e+02   1.7475175e+01
   1.2700618e+03  -1.5633513e+02   1.7527232e+01
   1.2701076e+03  -1.5683062e+02   1.7579609e+01
   1.2701534e+03  -1.5732916e+02   1.7632309e+01
   1.2701991e+03  -1.5783078e+02   1.7685334e+01
   1.2702449e+03  -1.5833551e+02   1.7738689e+01
   1.2702907e+03  -1.5884336e+02   1.7792376e+01
   1.2703365e+03  -1.5935439e+02   1.7846398e+01
   1.2703822e+03  -1.5986860e+02   1.7900758e+01
   1.2704280e+03  -1.6038604e+02   1.7955460e+01
   1.2704738e+03  -1.6090673e+02   1.8010507e+01
   1.2705196e+03  -1.6143070e+02   1.8065901e+01
   1.2705653e+03  -1.6195799e+02   1.8121647e+01
   1.2706111e+03  -1.6248863e+02   1.8177748e+01
   1.2706569e+03  -1.6302264e+02   1.8234206e+01
   1.2707027e+03  -1.6356007e+02   1.8291026e+01
   1.2707485e+03  -1.6410094e+02   1.8348211e+01
   1.2707942e+03  -1.6464529e+02   1.8405765e+01
   1.2708400e+03  -1.6519315e+02   1.8463691e+01
   1.2708858e+03  -1.6574455e+02   1.8521992e+01
   1.2709316e+03  -1.6629953e+02   1.8580673e+01
   1.2709773e+03  -1.6685813e+02   1.8639737e+01
   1.2710231e+03  -1.6742037e+02   1.8699188e+01
   1.2710689e+03  -1.6798630e+02   1.8759030e+01
   1.2711147e+03  -1.6855595e+02   1.8819267e+01
   1.2711604e+03  -1.6912936e+02   1.8879901e+01
   1.2712062e+03  -1.6970657e+02   1.8940939e+01
   1.2712520e+03  -1.7028761e+02   1.9002383e+01
   1.2712978e+03  -1.7087252e+02   1.9064237e+01
   1.2713436e+03  -1.7146135e+02   1.9126507e+01
   1.2713893e+03  -1.7205412e+02   1.9189195e+01
   1.2714351e+03  -1.7265088e+02   1.9252306e+01
   1.2714809e+03  -1.7325167e+02   1.9315845e+01
   1.2715267e+03  -1.7385654e+02   1.9379816e+01
   1.2715724e+03  -1.7446551e+02   1.9444223e+01
   1.2716182e+03  -1.7507864e+02   1.9509071e+01
   1.2716640e+03  -1.7569597e+02   1.9574364e+01
   1.2717098e+03  -1.7631754e+02   1.9640107e+01
   1.2717556e+03  -1.7694339e+02   1.9706305e+01
   1.2718013e+03  -1.7757358e+02   1.9772962e+01
   1.2718471e+03  -1.7820813e+02   1.9840084e+01
   1.2718929e+03  -1.7884711e+02   1.9907674e+01
   1.2719387e+03  -1.7949055e+02   1.9975739e+01
   1.2719844e+03  -1.8013850e+02   2.0044282e+01
   1.2720302e+03  -1.8079102e+02   2.0113310e+01
   1.2720760e+03  -1.8144814e+02   2.0182827e+01
   1.2721218e+03  -1.8210993e+02   2.0252838e+01
   1.2721675e+03  -1.8277641e+02   2.0323350e+01
   1.2722133e+03  -1.8344766e+02   2.0394366e+01
   1.2722591e+03  -1.8412372e+02   2.0465894e+01
   1.2723049e+03  -1.8480463e+02   2.0537937e+01
   1.2723507e+03  -1.8549047e+02   2.0610503e+01
   1.2723964e+03  -1.8618126e+02   2.0683596e+01
   1.2724422e+03  -1.8687708e+02   2.0757223e+01
   1.2724880e+03  -1.8757798e+02   2.0831389e+01
   1.2725338e+03  -1.8828400e+02   2.0906100e+01
   1.2725795e+03  -1.8899522e+02   2.0981363e+01
   1.2726253e+03  -1.8971168e+02   2.1057183e+01
   1.2726711e+03  -1.9043344e+02   2.1133567e+01
   1.2727169e+03  -1.9116057e+02   2.1210522e+01
   1.2727626e+03  -1.9189313e+02   2.1288053e+01
   1.2728084e+03  -1.9263116e+02   2.1366168e+01
   1.2728542e+03  -1.9337475e+02   2.1444872e+01
   1.2729000e+03  -1.9412394e+02   2.1524174e+01
   1.2729458e+03  -1.9487880e+02   2.1604079e+01
   1.2729915e+03  -1.9563941e+02   2.1684596e+01
   1.2730373e+03  -1.9640581e+02   2.1765730e+01
   1.2730831e+03  -1.9717809e+02   2.1847490e+01
   1.2731289e+03  -1.9795631e+02   2.1929882e+01
   1.2731746e+03  -1.9874053e+02   2.2012915e+01
   1.2732204e+03  -1.9953083e+02   2.2096597e+01
   1.2732662e+03  -2.0032728e+02   2.2180934e+01
   1.2733120e+03  -2.0112995e+02   2.2265936e+01
   1.2733577e+03  -2.0193892e+02   2.2351611e+01
   1.2734035e+03  -2.0275425e+02   2.2437967e+01
   1.2734493e+03  -2.0357603e+02   2.2525014e+01
   1.2734951e+03  -2.0440434e+02   2.2612759e+01
   1.2735409e+03  -2.0523924e+02   2.2701214e+01
   1.2735866e+03  -2.0608083e+02   2.2790387e+01
   1.2736324e+03  -2.0692918e+02   2.2880289e+01
   1.2736782e+03  -2.0778438e+02   2.2970931e+01
   1.2737240e+03  -2.0864651e+02   2.3062325e+01
   1.2737697e+03  -2.0951565e+02   2.3154481e+01
   1.2738155e+03  -2.1039189e+02   2.3247415e+01
   1.2738613e+03  -2.1127533e+02   2.3341140e+01
   1.2739071e+03  -2.1216605e+02   2.3435673e+01
   1.2739528e+03  -2.1306414e+02   2.3531031e+01
   1.2739986e+03  -2.1396969e+02   2.3627235e+01
   1.2740444e+03  -2.1488280e+02   2.3724310e+01
   1.2740902e+03  -2.1580356e+02   2.3822283e+01
   1.2741360e+03  -2.1673204e+02   2.3921189e+01
   1.2741817e+03  -2.1766835e+02   2.4021066e+01
   1.2742275e+03  -2.1861253e+02   2.4121958e+01
   1.2742733e+03  -2.1956464e+02   2.4223913e+01
   1.2743191e+03  -2.2052470e+02   2.4326967e+01
   1.2743648e+03  -2.2149268e+02   2.4431128e+01
   1.2744106e+03  -2.2246853e+02   2.4536332e+01
   1.2744564e+03  -2.2345221e+02   2.4642401e+01
   1.2745022e+03  -2.2444378e+02   2.4749029e+01
   1.2745480e+03  -2.2544355e+02   2.4855880e+01
   1.2745937e+03  -2.2645201e+02   2.4962780e+01
   1.2746395e+03  -2.2746973e+02   2.5069850e+01
   1.2746853e+03  -2.2849705e+02   2.5177413e+01
   1.2747311e+03  -2.2953413e+02   2.5285813e+01
   1.2747768e+03  -2.3058096e+02   2.5395283e+01
   1.2748226e+03  -2.3163752e+02   2.5505940e+01
   1.2748684e+03  -2.3270380e+02   2.5617822e+01
   1.2749142e+03  -2.3377984e+02   2.5730931e+01
   1.2749599e+03  -2.3486571e+02   2.5845250e+01
   1.2750057e+03  -2.3596151e+02   2.5960764e+01
   1.2750515e+03  -2.3706735e+02   2.6077462e+01
   1.2750973e+03  -2.3818335e+02   2.6195334e+01
   1.2751431e+03  -2.3930966e+02   2.6314379e+01
   1.2751888e+03  -2.4044641e+02   2.6434597e+01
   1.2752346e+03  -2.4159375e+02   2.6555993e+01
   1.2752804e+03  -2.4275183e+02   2.6678574e+01
   1.2753262e+03  -2.4392079e+02   2.6802349e+01
   1.2753719e+03  -2.4510080e+02   2.6927330e+01
   1.2754177e+03  -2.4629202e+02   2.7053529e+01
   1.2754635e+03  -2.4749460e+02   2.7180959e+01
   1.2755093e+03  -2.4870871e+02   2.7309636e+01
   1.2755550e+03  -2.4993452e+02   2.7439575e+01
   1.2756008e+03  -2.5117219e+02   2.7570793e+01
   1.2756466e+03  -2.5242192e+02   2.7703306e+01
   1.2756924e+03  -2.5368386e+02   2.7837132e+01
   1.2757382e+03  -2.5495820e+02   2.7972291e+01
   1.2757839e+03  -2.5624514e+02   2.8108800e+01
   1.2758297e+03  -2.5754485e+02   2.8246678e+01
   1.2758755e+03  -2.5885752e+02   2.8385947e+01
   1.2759213e+03  -2.6018336e+02   2.8526626e+01
   1.2759670e+03  -2.6152256e+02   2.8668737e+01
   1.2760128e+03  -2.6287532e+02   2.8812300e+01
   1.2760586e+03  -2.6424186e+02   2.8957338e+01
   1.2761044e+03  -2.6562239e+02   2.9103873e+01
   1.2761501e+03  -2.6701711e+02   2.9251928e+01
   1.2761959e+03  -2.6842626e+02   2.9401527e+01
   1.2762417e+03  -2.6985005e+02   2.9552694e+01
   1.2762875e+03  -2.7128873e+02   2.9705452e+01
   1.2763333e+03  -2.7274251e+02   2.9859828e+01
   1.2763790e+03  -2.7421164e+02   3.0015847e+01
   1.2764248e+03  -2.7569637e+02   3.0173535e+01
   1.2764706e+03  -2.7719694e+02   3.0332920e+01
   1.2765164e+03  -2.7871361e+02   3.0494027e+01
   1.2765621e+03  -2.8024665e+02   3.0656886e+01
   1.2766079e+03  -2.8179631e+02   3.0821525e+01
   1.2766537e+03  -2.8336287e+02   3.0987972e+01
   1.2766995e+03  -2.8494661e+02   3.1156259e+01
   1.2767453e+03  -2.8654781e+02   3.1326416e+01
   1.2767910e+03  -2.8816676e+02   3.1498474e+01
   1.2768368e+03  -2.8980376e+02   3.1672464e+01
   1.2768826e+03  -2.9145911e+02   3.1848421e+01
   1.2769284e+03  -2.9313312e+02   3.2026376e+01
   1.2769741e+03  -2.9482612e+02   3.2206364e+01
   1.2770199e+03  -2.9653842e+02   3.2388421e+01
   1.2770657e+03  -2.9827035e+02   3.2572582e+01
   1.2771115e+03  -3.0002226e+02   3.2758884e+01
   1.2771572e+03  -3.0179450e+02   3.2947364e+01
   1.2772030e+03  -3.0358741e+02   3.3138061e+01
   1.2772488e+03  -3.0540137e+02   3.3331014e+01
   1.2772946e+03  -3.0723675e+02   3.3526264e+01
   1.2773404e+03  -3.0909392e+02   3.3723850e+01
   1.2773861e+03  -3.1097328e+02   3.3923817e+01
   1.2774319e+03  -3.1287523e+02   3.4126207e+01
   1.2774777e+03  -3.1480018e+02   3.4331063e+01
   1.2775235e+03  -3.1674854e+02   3.4538433e+01
   1.2775692e+03  -3.1872075e+02   3.4748361e+01
   1.2776150e+03  -3.2071725e+02   3.4960897e+01
   1.2776608e+03  -3.2273849e+02   3.5176088e+01
   1.2777066e+03  -3.2478494e+02   3.5393985e+01
   1.2777523e+03  -3.2685705e+02   3.5614639e+01
   1.2777981e+03  -3.2895533e+02   3.5838103e+01
   1.2778439e+03  -3.3108027e+02   3.6064430e+01
   1.2778897e+03  -3.3323238e+02   3.6293677e+01
   1.2779355e+03  -3.3541219e+02   3.6525900e+01
   1.2779812e+03  -3.3762024e+02   3.6761157e+01
   1.2780270e+03  -3.3985707e+02   3.6999508e+01
   1.2780728e+03  -3.4212325e+02   3.7241015e+01
   1.2781186e+03  -3.4441937e+02   3.7485741e+01
   1.2781643e+03  -3.4674601e+02   3.7733751e+01
   1.2782101e+03  -3.4910381e+02   3.7985110e+01
   1.2782559e+03  -3.5149338e+02   3.8239888e+01
   1.2783017e+03  -3.5391536e+02   3.8498155e+01
   1.2783474e+03  -3.5637043e+02   3.8759982e+01
   1.2783932e+03  -3.5885927e+02   3.9025444e+01
   1.2784390e+03  -3.6138258e+02   3.9294618e+01
   1.2784848e+03  -3.6394108e+02   3.9567581e+01
   1.2785306e+03  -3.6653550e+02   3.9844415e+01
   1.2785763e+03  -3.6916662e+02   4.0125201e+01
   1.2786221e+03  -3.7183522e+02   4.0410026e+01
   1.2786679e+03  -3.7454210e+02   4.0698977e+01
   1.2787137e+03  -3.7728809e+02   4.0992144e+01
   1.2787594e+03  -3.8007404e+02   4.1289621e+01
   1.2788052e+03  -3.8290085e+02   4.1591503e+01
   1.2788510e+03  -3.8576940e+02   4.1897889e+01
   1.2788968e+03  -3.8868063e+02   4.2208880e+01
   1.2789425e+03  -3.9163550e+02   4.2524581e+01
   1.2789883e+03  -3.9463500e+02   4.2845100e+01
   1.2790341e+03  -3.9768015e+02   4.3170547e+01
   1.2790799e+03  -4.0077199e+02   4.3501039e+01
   1.2791257e+03  -4.0391162e+02   4.3836691e+01
   1.2791714e+03  -4.0710014e+02   4.4177628e+01
   1.2792172e+03  -4.1033871e+02   4.4523973e+01
   1.2792630e+03  -4.1362851e+02   4.4875858e+01
   1.2793088e+03  -4.1697077e+02   4.5233416e+01
   1.2793545e+03  -4.2036675e+02   4.5596785e+01
   1.2794003e+03  -4.2381777e+02   4.5966108e+01
   1.2794461e+03  -4.2732516e+02   4.6341533e+01
   1.2794919e+03  -4.3089032e+02   4.6723212e+01
   1.2795377e+03  -4.3451470e+02   4.7111303e+01
   1.2795834e+03  -4.3819977e+02   4.7505968e+01
   1.2796292e+03  -4.4194707e+02   4.7907377e+01
   1.2796750e+03  -4.4575820e+02   4.8315704e+01
   1.2797208e+03  -4.4963480e+02   4.8731128e+01
   1.2797665e+03  -4.5357856e+02   4.9153837e+01
   1.2798123e+03  -4.5759126e+02   4.9584024e+01
   1.2798581e+03  -4.6167471e+02   5.0021890e+01
   1.2799039e+03  -4.6583080e+02   5.0467640e+01
   1.2799496e+03  -4.7006149e+02   5.0921492e+01
   1.2799954e+03  -4.7436880e+02   5.1383667e+01
   1.2800412e+03  -4.7875483e+02   5.1854396e+01
   1.2800870e+03  -4.8322177e+02   5.2333919e+01
   1.2801328e+03  -4.8777186e+02   5.2822486e+01
   1.2801785e+03  -4.9240746e+02   5.3320354e+01
   1.2802243e+03  -4.9713100e+02   5.3827791e+01
   1.2802701e+03  -5.0194499e+02   5.4345076e+01
   1.2803159e+03  -5.0685208e+02   5.4872498e+01
   1.2803616e+03  -5.1185497e+02   5.5410359e+01
   1.2804074e+03  -5.1695652e+02   5.5958971e+01
   1.2804532e+03  -5.2215965e+02   5.6518660e+01
   1.2804990e+03  -5.2746744e+02   5.7089764e+01
   1.2805447e+03  -5.3288308e+02   5.7672638e+01
   1.2805905e+03  -5.3840988e+02   5.8267647e+01
   1.2806363e+03  -5.4405131e+02   5.8875176e+01
   1.2806821e+03  -5.4981096e+02   5.9495623e+01
   1.2807279e+03  -5.5569260e+02   6.0129406e+01
   1.2807736e+03  -5.6170014e+02   6.0776957e+01
   1.2808194e+03  -5.6783766e+02   6.1438732e+01
   1.2808652e+03  -5.7410943e+02   6.2115203e+01
   1.2809110e+03  -5.8051991e+02   6.2806867e+01
   1.2809567e+03  -5.8707374e+02   6.3514239e+01
   1.2810025e+03  -5.9377579e+02   6.4237863e+01
   1.2810483e+03  -6.0063114e+02   6.4978303e+01
   1.2810941e+03  -6.0764512e+02   6.5736154e+01
   1.2811398e+03  -6.1482329e+02   6.6512036e+01
   1.2811856e+03  -6.2217148e+02   6.7306601e+01
   1.2812314e+03  -6.2969582e+02   6.8120531e+01
   1.2812772e+03  -6.3740271e+02   6.8954543e+01
   1.2813230e+03  -6.4529887e+02   6.9809390e+01
   1.2813687e+03  -6.5339136e+02   7.0685862e+01
   1.2814145e+03  -6.6168760e+02   7.1584790e+01
   1.2814603e+03  -6.7019538e+02   7.2507048e+01
   1.2815061e+03  -6.7892290e+02   7.3453556e+01
   1.2815518e+03  -6.8787877e+02   7.4425283e+01
   1.2815976e+03  -6.9707208e+02   7.5423250e+01
   1.2816434e+03  -7.0651241e+02   7.6448535e+01
   1.2816892e+03  -7.1620983e+02   7.7502274e+01
   1.2817350e+03  -7.2617499e+02   7.8585668e+01
   1.2817807e+03  -7.3641915e+02   7.9699988e+01
   1.2818265e+03  -7.4695418e+02   8.0846575e+01
   1.2818723e+03  -7.5779265e+02   8.2026852e+01
   1.2819181e+03  -7.6894785e+02   8.3242325e+01
   1.2819638e+03  -7.8043389e+02   8.4494593e+01
   1.2820096e+03  -7.9226569e+02   8.5785350e+01
   1.2820554e+03  -8.0445912e+02   8.7116398e+01
   1.2821012e+03  -8.1703099e+02   8.8489654e+01
   1.2821469e+03  -8.2999922e+02   8.9907157e+01
   1.2821927e+03  -8.4338285e+02   9.1371080e+01
   1.2822385e+03  -8.5720215e+02   9.2883739e+01
   1.2822843e+03  -8.7147876e+02   9.4447610e+01
   1.2823301e+03  -8.8623575e+02   9.6065336e+01
   1.2823758e+03  -9.0149780e+02   9.7739747e+01
   1.2824216e+03  -9.1729126e+02   9.9473874e+01
   1.2824674e+03  -9.3364440e+02   1.0127097e+02
   1.2825132e+03  -9.5058750e+02   1.0313452e+02
   1.2825589e+03  -9.6815308e+02   1.0506829e+02
   1.2826047e+03  -9.8637607e+02   1.0707632e+02
   1.2826505e+03  -1.0052941e+03   1.0916296e+02
   1.2826963e+03  -1.0249477e+03   1.1133292e+02
   1.2827420e+03  -1.0453806e+03   1.1359130e+02
   1.2827878e+03  -1.0666401e+03   1.1594360e+02
   1.2828336e+03  -1.0887774e+03   1.1839580e+02
   1.2828794e+03  -1.1118481e+03   1.2095441e+02
   1.2829252e+03  -1.1359124e+03   1.2362650e+02
   1.2829709e+03  -1.1610359e+03   1.2641979e+02
   1.2830167e+03  -1.1872901e+03   1.2934270e+02
   1.2830625e+03  -1.2147532e+03   1.3240448e+02
   1.2831083e+03  -1.2435106e+03   1.3561524e+02
   1.2831540e+03  -1.2736560e+03   1.3898613e+02
   1.2831998e+03  -1.3052923e+03   1.4252942e+02
   1.2832456e+03  -1.3385331e+03   1.4625868e+02
   1.2832914e+03  -1.3735036e+03   1.5018893e+02
   1.2833371e+03  -1.4103423e+03   1.5433686e+02
   1.2833829e+03  -1.4492031e+03   1.5872105e+02
   1.2834287e+03  -1.4902572e+03   1.6336225e+02
   1.2834745e+03  -1.5336958e+03   1.6828373e+02
   1.2835203e+03  -1.5797327e+03   1.7351165e+02
   1.2835660e+03  -1.6286083e+03   1.7907552e+02
   1.2836118e+03  -1.6805936e+03   1.8500875e+02
   1.2836576e+03  -1.7359951e+03   1.9134935e+02
   1.2837034e+03  -1.7951611e+03   1.9814072e+02
   1.2837491e+03  -1.8584887e+03   2.0543263e+02
   1.2837949e+03  -1.9264331e+03   2.1328248e+02
   1.2838407e+03  -1.9995185e+03   2.2175674e+02
   1.2838865e+03  -2.0783512e+03   2.3093292e+02
   1.2839322e+03  -2.1636371e+03   2.4090185e+02
   1.2839780e+03  -2.2562025e+03   2.5177073e+02
   1.2840238e+03  -2.3570212e+03   2.6366698e+02
   1.2840696e+03  -2.4672487e+03   2.7674323e+02
   1.2841154e+03  -2.5882668e+03   2.9118387e+02
   1.2841611e+03  -2.7217419e+03   3.0721375e+02
   1.2842069e+03  -2.8697023e+03   3.2510991e+02
   1.2842527e+03  -3.0346417e+03   3.4521763e+02
   1.2842985e+03  -3.2196613e+03   3.6797276e+02
   1.2843442e+03  -3.4286667e+03   3.9393346e+02
   1.2843900e+03  -3.6666463e+03   4.2382621e+02
   1.2844358e+03  -3.9400751e+03   4.5861419e+02
   1.2844816e+03  -4.2575124e+03   4.9960192e+02
   1.2845274e+03  -4.6305138e+03   5.4860030e+02
   1.2845731e+03  -5.0750664e+03   6.0819718e+02
   1.2846189e+03  -5.6139372e+03   6.8222034e+02
   1.2846647e+03  -6.2806864e+03   7.7657229e+02
   1.2847105e+03  -7.1269095e+03   9.0083228e+02
   1.2847562e+03  -8.2361923e+03   1.0715772e+03
   1.2848020e+03  -9.7533375e+03   1.3199673e+03
   1.2848478e+03  -1.1952612e+04   1.7114263e+03
   1.2848936e+03  -1.5422860e+04   2.4065469e+03
   1.2849393e+03  -2.1694307e+04   3.9076142e+03
   1.2849851e+03  -3.6312895e+04   8.6691296e+03
   1.2850309e+03  -9.9306447e+04   5.7648284e+04
   1.2850767e+03   8.6994829e+04   1.9494229e+04
   1.2851225e+03   3.3965170e+04   5.2304578e+02
   1.2851682e+03   2.0821651e+04  -6.9008497e+02
   1.2852140e+03   1.4978809e+04  -8.1876117e+02
   1.2852598e+03   1.1687833e+04  -7.7834777e+02
   1.2853056e+03   9.5798702e+03  -7.0946422e+02
   1.2853513e+03   8.1153563e+03  -6.4199871e+02
   1.2853971e+03   7.0391069e+03  -5.8234211e+02
   1.2854429e+03   6.2149518e+03  -5.3100469e+02
   1.2854887e+03   5.5636654e+03  -4.8703876e+02
   1.2855344e+03   5.0360452e+03  -4.4926608e+02
   1.2855802e+03   4.5999316e+03  -4.1661473e+02
   1.2856260e+03   4.2334217e+03  -3.8819016e+02
   1.2856718e+03   3.9210843e+03  -3.6326762e+02
   1.2857176e+03   3.6517349e+03  -3.4126507e+02
   1.2857633e+03   3.4170693e+03  -3.2171492e+02
   1.2858091e+03   3.2107928e+03  -3.0423988e+02
   1.2858549e+03   3.0280468e+03  -2.8853356e+02
   1.2859007e+03   2.8650219e+03  -2.7434537e+02
   1.2859464e+03   2.7186886e+03  -2.6146883e+02
   1.2859922e+03   2.5866080e+03  -2.4973256e+02
   1.2860380e+03   2.4667940e+03  -2.3899330e+02
   1.2860838e+03   2.3576136e+03  -2.2913051e+02
   1.2861295e+03   2.2577110e+03  -2.2004206e+02
   1.2861753e+03   2.1659516e+03  -2.1164095e+02
   1.2862211e+03   2.0813787e+03  -2.0385260e+02
   1.2862669e+03   2.0031798e+03  -1.9661279e+02
   1.2863127e+03   1.9306602e+03  -1.8986586e+02
   1.2863584e+03   1.8632230e+03  -1.8356341e+02
   1.2864042e+03   1.8003519e+03  -1.7766313e+02
   1.2864500e+03   1.7415983e+03  -1.7212789e+02
   1.2864958e+03   1.6865704e+03  -1.6692496e+02
   1.2865415e+03   1.6349248e+03  -1.6202541e+02
   1.2865873e+03   1.5863589e+03  -1.5740355e+02
   1.2866331e+03   1.5406051e+03  -1.5303648e+02
   1.2866789e+03   1.4974261e+03  -1.4890378e+02
   1.2867247e+03   1.4566104e+03  -1.4498713e+02
   1.2867704e+03   1.4179693e+03  -1.4127004e+02
   1.2868162e+03   1.3813333e+03  -1.3773770e+02
   1.2868620e+03   1.3465504e+03  -1.3437668e+02
   1.2869078e+03   1.3134834e+03  -1.3117486e+02
   1.2869535e+03   1.2820084e+03  -1.2812119e+02
   1.2869993e+03   1.2520132e+03  -1.2520566e+02
   1.2870451e+03   1.2233957e+03  -1.2241911e+02
   1.2870909e+03   1.1960632e+03  -1.1975318e+02
   1.2871366e+03   1.1699310e+03  -1.1720022e+02
   1.2871824e+03   1.1449218e+03  -1.1475320e+02
   1.2872282e+03   1.1209646e+03  -1.1240568e+02
   1.2872740e+03   1.0979945e+03  -1.1015172e+02
   1.2873198e+03   1.0759517e+03  -1.0798584e+02
   1.2873655e+03   1.0547812e+03  -1.0590299e+02
   1.2874113e+03   1.0344321e+03  -1.0389847e+02
   1.2874571e+03   1.0148576e+03  -1.0196797e+02
   1.2875029e+03   9.9601426e+02  -1.0010746e+02
   1.2875486e+03   9.7786189e+02  -9.8313203e+01
   1.2875944e+03   9.6036316e+02  -9.6581729e+01
   1.2876402e+03   9.4348338e+02  -9.4909801e+01
   1.2876860e+03   9.2719028e+02  -9.3294402e+01
   1.2877317e+03   9.1145381e+02  -9.1732716e+01
   1.2877775e+03   8.9624592e+02  -9.0222109e+01
   1.2878233e+03   8.8154041e+02  -8.8760118e+01
   1.2878691e+03   8.6731279e+02  -8.7344435e+01
   1.2879149e+03   8.5354015e+02  -8.5972895e+01
   1.2879606e+03   8.4020100e+02  -8.4643466e+01
   1.2880064e+03   8.2727519e+02  -8.3354241e+01
   1.2880522e+03   8.1474380e+02  -8.2103423e+01
   1.2880980e+03   8.0258906e+02  -8.0889322e+01
   1.2881437e+03   7.9079424e+02  -7.9710347e+01
   1.2881895e+03   7.7934357e+02  -7.8564995e+01
   1.2882353e+03   7.6822222e+02  -7.7451849e+01
   1.2882811e+03   7.5741617e+02  -7.6369569e+01
   1.2883268e+03   7.4691222e+02  -7.5316892e+01
   1.2883726e+03   7.3669786e+02  -7.4292618e+01
   1.2884184e+03   7.2676129e+02  -7.3295614e+01
   1.2884642e+03   7.1709131e+02  -7.2324806e+01
   1.2885100e+03   7.0767736e+02  -7.1379175e+01
   1.2885557e+03   6.9850938e+02  -7.0457755e+01
   1.2886015e+03   6.8957788e+02  -6.9559628e+01
   1.2886473e+03   6.8087380e+02  -6.8683922e+01
   1.2886931e+03   6.7238859e+02  -6.7829808e+01
   1.2887388e+03   6.6411407e+02  -6.6996498e+01
   1.2887846e+03   6.5604252e+02  -6.6183241e+01
   1.2888304e+03   6.4816653e+02  -6.5389321e+01
   1.2888762e+03   6.4047911e+02  -6.4614059e+01
   1.2889220e+03   6.3297354e+02  -6.3856802e+01
   1.2889677e+03   6.2564347e+02  -6.3116933e+01
   1.2890135e+03   6.1848279e+02  -6.2393858e+01
   1.2890593e+03   6.1148572e+02  -6.1687013e+01
   1.2891051e+03   6.0464670e+02  -6.0995858e+01
   1.2891508e+03   5.9796044e+02  -6.0319875e+01
   1.2891966e+03   5.9142187e+02  -5.9658571e+01
   1.2892424e+03   5.8502617e+02  -5.9011473e+01
   1.2892882e+03   5.7876869e+02  -5.8378128e+01
   1.2893339e+03   5.7264501e+02  -5.7758102e+01
   1.2893797e+03   5.6665088e+02  -5.7150980e+01
   1.2894255e+03   5.6078223e+02  -5.6556363e+01
   1.2894713e+03   5.5503516e+02  -5.5973868e+01
   1.2895171e+03   5.4940593e+02  -5.5403129e+01
   1.2895628e+03   5.4389096e+02  -5.4843794e+01
   1.2896086e+03   5.3848680e+02  -5.4295524e+01
   1.2896544e+03   5.3319015e+02  -5.3757994e+01
   1.2897002e+03   5.2799783e+02  -5.3230891e+01
   1.2897459e+03   5.2290679e+02  -5.2713915e+01
   1.2897917e+03   5.1791409e+02  -5.2206778e+01
   1.2898375e+03   5.1301691e+02  -5.1709200e+01
   1.2898833e+03   5.0821254e+02  -5.1220914e+01
   1.2899290e+03   5.0349836e+02  -5.0741663e+01
   1.2899748e+03   4.9887186e+02  -5.0271198e+01
   1.2900206e+03   4.9433062e+02  -4.9809278e+01
   1.2900664e+03   4.8987229e+02  -4.9355675e+01
   1.2901122e+03   4.8549464e+02  -4.8910165e+01
   1.2901579e+03   4.8119548e+02  -4.8472533e+01
   1.2902037e+03   4.7697273e+02  -4.8042572e+01
   1.2902495e+03   4.7282437e+02  -4.7620083e+01
   1.2902953e+03   4.6874845e+02  -4.7204872e+01
   1.2903410e+03   4.6474309e+02  -4.6796753e+01
   1.2903868e+03   4.6080647e+02  -4.6395546e+01
   1.2904326e+03   4.5693685e+02  -4.6001076e+01
   1.2904784e+03   4.5313251e+02  -4.5613175e+01
   1.2905241e+03   4.4939183e+02  -4.5231681e+01
   1.2905699e+03   4.4571322e+02  -4.4856436e+01
   1.2906157e+03   4.4209515e+02  -4.4487288e+01
   1.2906615e+03   4.3853614e+02  -4.4124089e+01
   1.2907073e+03   4.3503475e+02  -4.3766697e+01
   1.2907530e+03   4.3158960e+02  -4.3414973e+01
   1.2907988e+03   4.2819933e+02  -4.3068784e+01
   1.2908446e+03   4.2486266e+02  -4.2728000e+01
   1.2908904e+03   4.2157832e+02  -4.2392496e+01
   1.2909361e+03   4.1834508e+02  -4.2062149e+01
   1.2909819e+03   4.1516177e+02  -4.1736843e+01
   1.2910277e+03   4.1202724e+02  -4.1416461e+01
   1.2910735e+03   4.0894037e+02  -4.1100893e+01
   1.2911192e+03   4.0590008e+02  -4.0790032e+01
   1.2911650e+03   4.0290534e+02  -4.0483773e+01
   1.2912108e+03   3.9995512e+02  -4.0182015e+01
   1.2912566e+03   3.9704844e+02  -3.9884658e+01
   1.2913024e+03   3.9418435e+02  -3.9591608e+01
   1.2913481e+03   3.9136190e+02  -3.9302772e+01
   1.2913939e+03   3.8858021e+02  -3.9018058e+01
   1.2914397e+03   3.8583839e+02  -3.8737380e+01
   1.2914855e+03   3.8313560e+02  -3.8460653e+01
   1.2915312e+03   3.8047100e+02  -3.8187793e+01
   1.2915770e+03   3.7784380e+02  -3.7918720e+01
   1.2916228e+03   3.7525321e+02  -3.7653355e+01
   1.2916686e+03   3.7269847e+02  -3.7391623e+01
   1.2917144e+03   3.7017885e+02  -3.7133450e+01
   1.2917601e+03   3.6769362e+02  -3.6878763e+01
   1.2918059e+03   3.6524208e+02  -3.6627492e+01
   1.2918517e+03   3.6282356e+02  -3.6379569e+01
   1.2918975e+03   3.6043739e+02  -3.6134927e+01
   1.2919432e+03   3.5808293e+02  -3.5893501e+01
   1.2919890e+03   3.5575954e+02  -3.5655230e+01
   1.2920348e+03   3.5346663e+02  -3.5420050e+01
   1.2920806e+03   3.5120359e+02  -3.5187903e+01
   1.2921263e+03   3.4896984e+02  -3.4958730e+01
   1.2921721e+03   3.4676482e+02  -3.4732474e+01
   1.2922179e+03   3.4458798e+02  -3.4509080e+01
   1.2922637e+03   3.4243878e+02  -3.4288494e+01
   1.2923095e+03   3.4031669e+02  -3.4070663e+01
   1.2923552e+03   3.3822122e+02  -3.3855536e+01
   1.2924010e+03   3.3615186e+02  -3.3643063e+01
   1.2924468e+03   3.3410812e+02  -3.3433195e+01
   1.2924926e+03   3.3208953e+02  -3.3225884e+01
   1.2925383e+03   3.3009564e+02  -3.3021084e+01
   1.2925841e+03   3.2812599e+02  -3.2818750e+01
   1.2926299e+03   3.2618014e+02  -3.2618837e+01
   1.2926757e+03   3.2425767e+02  -3.2421302e+01
   1.2927214e+03   3.2235814e+02  -3.2226103e+01
   1.2927672e+03   3.2048117e+02  -3.2033198e+01
   1.2928130e+03   3.1862634e+02  -3.1842548e+01
   1.2928588e+03   3.1679327e+02  -3.1654112e+01
   1.2929046e+03   3.1498158e+02  -3.1467853e+01
   1.2929503e+03   3.1319089e+02  -3.1283733e+01
   1.2929961e+03   3.1142085e+02  -3.1101716e+01
   1.2930419e+03   3.0967109e+02  -3.0921765e+01
   1.2930877e+03   3.0794127e+02  -3.0743845e+01
   1.2931334e+03   3.0623106e+02  -3.0567923e+01
   1.2931792e+03   3.0454011e+02  -3.0393964e+01
   1.2932250e+03   3.0286811e+02  -3.0221936e+01
   1.2932708e+03   3.0121474e+02  -3.0051808e+01
   1.2933165e+03   2.9957970e+02  -2.9883546e+01
   1.2933623e+03   2.9796266e+02  -2.9717122e+01
   1.2934081e+03   2.9636335e+02  -2.9552504e+01
   1.2934539e+03   2.9478148e+02  -2.9389665e+01
   1.2934997e+03   2.9321675e+02  -2.9228574e+01
   1.2935454e+03   2.9166889e+02  -2.9069203e+01
   1.2935912e+03   2.9013763e+02  -2.8911526e+01
   1.2936370e+03   2.8862270e+02  -2.8755515e+01
   1.2936828e+03   2.8712385e+02  -2.8601144e+01
   1.2937285e+03   2.8564081e+02  -2.8448387e+01
   1.2937743e+03   2.8417335e+02  -2.8297219e+01
   1.2938201e+03   2.8272121e+02  -2.8147614e+01
   1.2938659e+03   2.8128415e+02  -2.7999549e+01
   1.2939117e+03   2.7986195e+02  -2.7852999e+01
   1.2939574e+03   2.7845438e+02  -2.7707942e+01
   1.2940032e+03   2.7706120e+02  -2.7564354e+01
   1.2940490e+03   2.7568220e+02  -2.7422212e+01
   1.2940948e+03   2.7431716e+02  -2.7281496e+01
   1.2941405e+03   2.7296588e+02  -2.7142182e+01
   1.2941863e+03   2.7162814e+02  -2.7004250e+01
   1.2942321e+03   2.7030374e+02  -2.6867678e+01
   1.2942779e+03   2.6899248e+02  -2.6732447e+01
   1.2943236e+03   2.6769417e+02  -2.6598535e+01
   1.2943694e+03   2.6640862e+02  -2.6465923e+01
   1.2944152e+03   2.6513563e+02  -2.6334591e+01
   1.2944610e+03   2.6387503e+02  -2.6204519e+01
   1.2945068e+03   2.6262663e+02  -2.6075688e+01
   1.2945525e+03   2.6139026e+02  -2.5948079e+01
   1.2945983e+03   2.6016573e+02  -2.5821672e+01
   1.2946441e+03   2.5895289e+02  -2.5696449e+01
   1.2946899e+03   2.5775156e+02  -2.5572389e+01
   1.2947356e+03   2.5656158e+02  -2.5449475e+01
   1.2947814e+03   2.5538279e+02  -2.5327684e+01
   1.2948272e+03   2.5421502e+02  -2.5206998e+01
   1.2948730e+03   2.5305813e+02  -2.5087395e+01
   1.2949187e+03   2.5191196e+02  -2.4968851e+01
   1.2949645e+03   2.5077637e+02  -2.4851343e+01
   1.2950103e+03   2.4965120e+02  -2.4734844e+01
   1.2950561e+03   2.4853632e+02  -2.4619325e+01
   1.2951019e+03   2.4743159e+02  -2.4504752e+01
   1.2951476e+03   2.4633689e+02  -2.4391088e+01
   1.2951934e+03   2.4525211e+02  -2.4278292e+01
   1.2952392e+03   2.4417716e+02  -2.4166319e+01
   1.2952850e+03   2.4311196e+02  -2.4055129e+01
   1.2953307e+03   2.4205649e+02  -2.3944698e+01
   1.2953765e+03   2.4101076e+02  -2.3835047e+01
   1.2954223e+03   2.3997479e+02  -2.3726283e+01
   1.2954681e+03   2.3894858e+02  -2.3618635e+01
   1.2955138e+03   2.3793194e+02  -2.3512428e+01
   1.2955596e+03   2.3692449e+02  -2.3407948e+01
   1.2956054e+03   2.3592567e+02  -2.3305247e+01
   1.2956512e+03   2.3493497e+02  -2.3204092e+01
   1.2956970e+03   2.3395216e+02  -2.3104115e+01
   1.2957427e+03   2.3297717e+02  -2.3005001e+01
   1.2957885e+03   2.3201006e+02  -2.2906567e+01
   1.2958343e+03   2.3105089e+02  -2.2808740e+01
   1.2958801e+03   2.3009966e+02  -2.2711513e+01
   1.2959258e+03   2.2915636e+02  -2.2614903e+01
   1.2959716e+03   2.2822094e+02  -2.2518937e+01
   1.2960174e+03   2.2729333e+02  -2.2423637e+01
   1.2960632e+03   2.2637344e+02  -2.2329022e+01
   1.2961089e+03   2.2546118e+02  -2.2235104e+01
   1.2961547e+03   2.2455648e+02  -2.2141892e+01
   1.2962005e+03   2.2365923e+02  -2.2049389e+01
   1.2962463e+03   2.2276934e+02  -2.1957598e+01
   1.2962921e+03   2.2188672e+02  -2.1866516e+01
   1.2963378e+03   2.2101129e+02  -2.1776143e+01
   1.2963836e+03   2.2014295e+02  -2.1686473e+01
   1.2964294e+03   2.1928161e+02  -2.1597502e+01
   1.2964752e+03   2.1842720e+02  -2.1509225e+01
   1.2965209e+03   2.1757963e+02  -2.1421636e+01
   1.2965667e+03   2.1673881e+02  -2.1334728e+01
   1.2966125e+03   2.1590466e+02  -2.1248495e+01
   1.2966583e+03   2.1507711e+02  -2.1162931e+01
   1.2967041e+03   2.1425607e+02  -2.1078028e+01
   1.2967498e+03   2.1344147e+02  -2.0993780e+01
   1.2967956e+03   2.1263323e+02  -2.0910180e+01
   1.2968414e+03   2.1183128e+02  -2.0827221e+01
   1.2968872e+03   2.1103554e+02  -2.0744896e+01
   1.2969329e+03   2.1024595e+02  -2.0663198e+01
   1.2969787e+03   2.0946242e+02  -2.0582121e+01
   1.2970245e+03   2.0868490e+02  -2.0501657e+01
   1.2970703e+03   2.0791331e+02  -2.0421800e+01
   1.2971160e+03   2.0714758e+02  -2.0342543e+01
   1.2971618e+03   2.0638765e+02  -2.0263880e+01
   1.2972076e+03   2.0563345e+02  -2.0185804e+01
   1.2972534e+03   2.0488491e+02  -2.0108308e+01
   1.2972992e+03   2.0414198e+02  -2.0031388e+01
   1.2973449e+03   2.0340459e+02  -1.9955035e+01
   1.2973907e+03   2.0267268e+02  -1.9879244e+01
   1.2974365e+03   2.0194618e+02  -1.9804009e+01
   1.2974823e+03   2.0122505e+02  -1.9729324e+01
   1.2975280e+03   2.0050921e+02  -1.9655182e+01
   1.2975738e+03   1.9979861e+02  -1.9581579e+01
   1.2976196e+03   1.9909319e+02  -1.9508508e+01
   1.2976654e+03   1.9839290e+02  -1.9435963e+01
   1.2977111e+03   1.9769768e+02  -1.9363939e+01
   1.2977569e+03   1.9700748e+02  -1.9292430e+01
   1.2978027e+03   1.9632224e+02  -1.9221431e+01
   1.2978485e+03   1.9564190e+02  -1.9150936e+01
   1.2978943e+03   1.9496642e+02  -1.9080941e+01
   1.2979400e+03   1.9429575e+02  -1.9011439e+01
   1.2979858e+03   1.9362983e+02  -1.8942426e+01
   1.2980316e+03   1.9296861e+02  -1.8873896e+01
   1.2980774e+03   1.9231204e+02  -1.8805844e+01
   1.2981231e+03   1.9166008e+02  -1.8738266e+01
   1.2981689e+03   1.9101267e+02  -1.8671157e+01
   1.2982147e+03   1.9036978e+02  -1.8604511e+01
   1.2982605e+03   1.8973134e+02  -1.8538324e+01
   1.2983062e+03   1.8909732e+02  -1.8472591e+01
   1.2983520e+03   1.8846766e+02  -1.8407308e+01
   1.2983978e+03   1.8784234e+02  -1.8342469e+01
   1.2984436e+03   1.8722129e+02  -1.8278071e+01
   1.2984894e+03   1.8660448e+02  -1.8214109e+01
   1.2985351e+03   1.8599186e+02  -1.8150578e+01
   1.2985809e+03   1.8538339e+02  -1.8087474e+01
   1.2986267e+03   1.8477903e+02  -1.8024794e+01
   1.2986725e+03   1.8417874e+02  -1.7962531e+01
   1.2987182e+03   1.8358247e+02  -1.7900684e+01
   1.2987640e+03   1.8299019e+02  -1.7839246e+01
   1.2988098e+03   1.8240186e+02  -1.7778215e+01
   1.2988556e+03   1.8181743e+02  -1.7717586e+01
   1.2989014e+03   1.8123687e+02  -1.7657355e+01
   1.2989471e+03   1.8066014e+02  -1.7597519e+01
   1.2989929e+03   1.8008720e+02  -1.7538073e+01
   1.2990387e+03   1.7951802e+02  -1.7479013e+01
   1.2990845e+03   1.7895256e+02  -1.7420337e+01
   1.2991302e+03   1.7839077e+02  -1.7362040e+01
   1.2991760e+03   1.7783264e+02  -1.7304118e+01
   1.2992218e+03   1.7727811e+02  -1.7246568e+01
   1.2992676e+03   1.7672716e+02  -1.7189387e+01
   1.2993133e+03   1.7617975e+02  -1.7132570e+01
   1.2993591e+03   1.7563585e+02  -1.7076115e+01
   1.2994049e+03   1.7509542e+02  -1.7020017e+01
   1.2994507e+03   1.7455843e+02  -1.6964274e+01
   1.2994965e+03   1.7402486e+02  -1.6908882e+01
   1.2995422e+03   1.7349465e+02  -1.6853838e+01
   1.2995880e+03   1.7296779e+02  -1.6799139e+01
   1.2996338e+03   1.7244424e+02  -1.6744780e+01
   1.2996796e+03   1.7192398e+02  -1.6690760e+01
   1.2997253e+03   1.7140696e+02  -1.6637075e+01
   1.2997711e+03   1.7089316e+02  -1.6583722e+01
   1.2998169e+03   1.7038256e+02  -1.6530698e+01
   1.2998627e+03   1.6987511e+02  -1.6477999e+01
   1.2999084e+03   1.6937080e+02  -1.6425623e+01
   1.2999542e+03   1.6886959e+02  -1.6373567e+01
   1.3000000e+03   1.6837145e+02  -1.6321828e+01
