# Supplementary material for: LIGHT-SABRE Hyperpolarizes 1-13C-Pyruvate Continuously without Magnetic Field Cycling
Source: J Phys Chem C Nanomater Interfaces. 2023 Apr 4;127(14):6744–53. doi: 10.1021/acs.jpcc.3c01128 (PMC10108362; doi:10.1021/acs.jpcc.3c01128)
Supplement: Supplementary file 2 — jp3c01128_si_002.zip [file jp3c01128_si_002.zip › LIGHT_SABRE_2023_Paper_Pyruvate_JPCC/out/SLIC_SHEATH_SABRE_HH-C_1.dat]

   1.2700160e+03  -1.6297641e+02   2.1259524e+01
   1.2700618e+03  -1.6349172e+02   2.1322805e+01
   1.2701076e+03  -1.6401018e+02   2.1386474e+01
   1.2701534e+03  -1.6453184e+02   2.1450535e+01
   1.2701991e+03  -1.6505671e+02   2.1514992e+01
   1.2702449e+03  -1.6558483e+02   2.1579849e+01
   1.2702907e+03  -1.6611623e+02   2.1645109e+01
   1.2703365e+03  -1.6665095e+02   2.1710776e+01
   1.2703822e+03  -1.6718900e+02   2.1776854e+01
   1.2704280e+03  -1.6773043e+02   2.1843347e+01
   1.2704738e+03  -1.6827526e+02   2.1910259e+01
   1.2705196e+03  -1.6882352e+02   2.1977593e+01
   1.2705653e+03  -1.6937526e+02   2.2045354e+01
   1.2706111e+03  -1.6993049e+02   2.2113546e+01
   1.2706569e+03  -1.7048927e+02   2.2182172e+01
   1.2707027e+03  -1.7105161e+02   2.2251238e+01
   1.2707485e+03  -1.7161755e+02   2.2320747e+01
   1.2707942e+03  -1.7218714e+02   2.2390704e+01
   1.2708400e+03  -1.7276039e+02   2.2461113e+01
   1.2708858e+03  -1.7333736e+02   2.2531978e+01
   1.2709316e+03  -1.7391807e+02   2.2603303e+01
   1.2709773e+03  -1.7450256e+02   2.2675095e+01
   1.2710231e+03  -1.7509087e+02   2.2747356e+01
   1.2710689e+03  -1.7568304e+02   2.2820091e+01
   1.2711147e+03  -1.7627910e+02   2.2893306e+01
   1.2711604e+03  -1.7687910e+02   2.2967005e+01
   1.2712062e+03  -1.7748306e+02   2.3041193e+01
   1.2712520e+03  -1.7809104e+02   2.3115875e+01
   1.2712978e+03  -1.7870307e+02   2.3191055e+01
   1.2713436e+03  -1.7931919e+02   2.3266739e+01
   1.2713893e+03  -1.7993944e+02   2.3342931e+01
   1.2714351e+03  -1.8056387e+02   2.3419638e+01
   1.2714809e+03  -1.8119251e+02   2.3496864e+01
   1.2715267e+03  -1.8182542e+02   2.3574614e+01
   1.2715724e+03  -1.8246263e+02   2.3652894e+01
   1.2716182e+03  -1.8310418e+02   2.3731710e+01
   1.2716640e+03  -1.8375013e+02   2.3811066e+01
   1.2717098e+03  -1.8440051e+02   2.3890969e+01
   1.2717556e+03  -1.8505538e+02   2.3971424e+01
   1.2718013e+03  -1.8571478e+02   2.4052436e+01
   1.2718471e+03  -1.8637875e+02   2.4134013e+01
   1.2718929e+03  -1.8704735e+02   2.4216159e+01
   1.2719387e+03  -1.8772062e+02   2.4298881e+01
   1.2719844e+03  -1.8839861e+02   2.4382184e+01
   1.2720302e+03  -1.8908138e+02   2.4466075e+01
   1.2720760e+03  -1.8976897e+02   2.4550561e+01
   1.2721218e+03  -1.9046143e+02   2.4635647e+01
   1.2721675e+03  -1.9115881e+02   2.4721340e+01
   1.2722133e+03  -1.9186118e+02   2.4807647e+01
   1.2722591e+03  -1.9256858e+02   2.4894574e+01
   1.2723049e+03  -1.9328106e+02   2.4982127e+01
   1.2723507e+03  -1.9399868e+02   2.5070315e+01
   1.2723964e+03  -1.9472150e+02   2.5159143e+01
   1.2724422e+03  -1.9544958e+02   2.5248619e+01
   1.2724880e+03  -1.9618297e+02   2.5338751e+01
   1.2725338e+03  -1.9692172e+02   2.5429544e+01
   1.2725795e+03  -1.9766591e+02   2.5521007e+01
   1.2726253e+03  -1.9841558e+02   2.5613147e+01
   1.2726711e+03  -1.9917080e+02   2.5705972e+01
   1.2727169e+03  -1.9993164e+02   2.5799489e+01
   1.2727626e+03  -2.0069815e+02   2.5893707e+01
   1.2728084e+03  -2.0147039e+02   2.5988633e+01
   1.2728542e+03  -2.0224844e+02   2.6084276e+01
   1.2729000e+03  -2.0303236e+02   2.6180644e+01
   1.2729458e+03  -2.0382222e+02   2.6277745e+01
   1.2729915e+03  -2.0461808e+02   2.6375587e+01
   1.2730373e+03  -2.0542001e+02   2.6474181e+01
   1.2730831e+03  -2.0622808e+02   2.6573534e+01
   1.2731289e+03  -2.0704236e+02   2.6673655e+01
   1.2731746e+03  -2.0786293e+02   2.6774554e+01
   1.2732204e+03  -2.0868986e+02   2.6876241e+01
   1.2732662e+03  -2.0952322e+02   2.6978725e+01
   1.2733120e+03  -2.1036309e+02   2.7082015e+01
   1.2733577e+03  -2.1120954e+02   2.7186122e+01
   1.2734035e+03  -2.1206265e+02   2.7291057e+01
   1.2734493e+03  -2.1292251e+02   2.7396830e+01
   1.2734951e+03  -2.1378919e+02   2.7503452e+01
   1.2735409e+03  -2.1466277e+02   2.7610934e+01
   1.2735866e+03  -2.1554333e+02   2.7719288e+01
   1.2736324e+03  -2.1643097e+02   2.7828526e+01
   1.2736782e+03  -2.1732577e+02   2.7938661e+01
   1.2737240e+03  -2.1822780e+02   2.8049706e+01
   1.2737697e+03  -2.1913717e+02   2.8161675e+01
   1.2738155e+03  -2.2005395e+02   2.8274582e+01
   1.2738613e+03  -2.2097825e+02   2.8388442e+01
   1.2739071e+03  -2.2191014e+02   2.8503271e+01
   1.2739528e+03  -2.2284972e+02   2.8619087e+01
   1.2739986e+03  -2.2379709e+02   2.8735907e+01
   1.2740444e+03  -2.2475233e+02   2.8853750e+01
   1.2740902e+03  -2.2571552e+02   2.8972634e+01
   1.2741360e+03  -2.2668677e+02   2.9092578e+01
   1.2741817e+03  -2.2766615e+02   2.9213599e+01
   1.2742275e+03  -2.2865375e+02   2.9335711e+01
   1.2742733e+03  -2.2964964e+02   2.9458920e+01
   1.2743191e+03  -2.3065390e+02   2.9583222e+01
   1.2743648e+03  -2.3166662e+02   2.9708600e+01
   1.2744106e+03  -2.3268788e+02   2.9835021e+01
   1.2744564e+03  -2.3371778e+02   2.9962438e+01
   1.2745022e+03  -2.3475648e+02   3.0090801e+01
   1.2745480e+03  -2.3580415e+02   3.0220069e+01
   1.2745937e+03  -2.3686097e+02   3.0350231e+01
   1.2746395e+03  -2.3792715e+02   3.0481309e+01
   1.2746853e+03  -2.3900288e+02   3.0613359e+01
   1.2747311e+03  -2.4008833e+02   3.0746453e+01
   1.2747768e+03  -2.4118362e+02   3.0880668e+01
   1.2748226e+03  -2.4228890e+02   3.1016073e+01
   1.2748684e+03  -2.4340426e+02   3.1152720e+01
   1.2749142e+03  -2.4452981e+02   3.1290651e+01
   1.2749599e+03  -2.4566567e+02   3.1429895e+01
   1.2750057e+03  -2.4681196e+02   3.1570475e+01
   1.2750515e+03  -2.4796879e+02   3.1712408e+01
   1.2750973e+03  -2.4913630e+02   3.1855707e+01
   1.2751431e+03  -2.5031463e+02   3.2000389e+01
   1.2751888e+03  -2.5150391e+02   3.2146465e+01
   1.2752346e+03  -2.5270430e+02   3.2293950e+01
   1.2752804e+03  -2.5391594e+02   3.2442858e+01
   1.2753262e+03  -2.5513900e+02   3.2593206e+01
   1.2753719e+03  -2.5637363e+02   3.2745010e+01
   1.2754177e+03  -2.5761999e+02   3.2898287e+01
   1.2754635e+03  -2.5887826e+02   3.3053055e+01
   1.2755093e+03  -2.6014861e+02   3.3209333e+01
   1.2755550e+03  -2.6143120e+02   3.3367140e+01
   1.2756008e+03  -2.6272621e+02   3.3526498e+01
   1.2756466e+03  -2.6403384e+02   3.3687428e+01
   1.2756924e+03  -2.6535425e+02   3.3849950e+01
   1.2757382e+03  -2.6668765e+02   3.4014088e+01
   1.2757839e+03  -2.6803423e+02   3.4179864e+01
   1.2758297e+03  -2.6939417e+02   3.4347302e+01
   1.2758755e+03  -2.7076768e+02   3.4516426e+01
   1.2759213e+03  -2.7215497e+02   3.4687261e+01
   1.2759670e+03  -2.7355625e+02   3.4859833e+01
   1.2760128e+03  -2.7497172e+02   3.5034167e+01
   1.2760586e+03  -2.7640160e+02   3.5210290e+01
   1.2761044e+03  -2.7784612e+02   3.5388229e+01
   1.2761501e+03  -2.7930550e+02   3.5568012e+01
   1.2761959e+03  -2.8077997e+02   3.5749668e+01
   1.2762417e+03  -2.8226976e+02   3.5933225e+01
   1.2762875e+03  -2.8377513e+02   3.6118713e+01
   1.2763333e+03  -2.8529630e+02   3.6306163e+01
   1.2763790e+03  -2.8683354e+02   3.6495606e+01
   1.2764248e+03  -2.8838710e+02   3.6687073e+01
   1.2764706e+03  -2.8995724e+02   3.6880597e+01
   1.2765164e+03  -2.9154423e+02   3.7076210e+01
   1.2765621e+03  -2.9314833e+02   3.7273948e+01
   1.2766079e+03  -2.9476984e+02   3.7473844e+01
   1.2766537e+03  -2.9640903e+02   3.7675934e+01
   1.2766995e+03  -2.9806619e+02   3.7880255e+01
   1.2767453e+03  -2.9974162e+02   3.8086842e+01
   1.2767910e+03  -3.0143563e+02   3.8295734e+01
   1.2768368e+03  -3.0314853e+02   3.8506970e+01
   1.2768826e+03  -3.0488062e+02   3.8720590e+01
   1.2769284e+03  -3.0663225e+02   3.8936633e+01
   1.2769741e+03  -3.0840374e+02   3.9155142e+01
   1.2770199e+03  -3.1019542e+02   3.9376158e+01
   1.2770657e+03  -3.1200766e+02   3.9599725e+01
   1.2771115e+03  -3.1384079e+02   3.9825887e+01
   1.2771572e+03  -3.1569519e+02   4.0054690e+01
   1.2772030e+03  -3.1757123e+02   4.0286181e+01
   1.2772488e+03  -3.1946929e+02   4.0520406e+01
   1.2772946e+03  -3.2138976e+02   4.0757415e+01
   1.2773404e+03  -3.2333304e+02   4.0997257e+01
   1.2773861e+03  -3.2529954e+02   4.1239984e+01
   1.2774319e+03  -3.2728967e+02   4.1485648e+01
   1.2774777e+03  -3.2930387e+02   4.1734302e+01
   1.2775235e+03  -3.3134257e+02   4.1986002e+01
   1.2775692e+03  -3.3340622e+02   4.2240803e+01
   1.2776150e+03  -3.3549529e+02   4.2498764e+01
   1.2776608e+03  -3.3761024e+02   4.2759943e+01
   1.2777066e+03  -3.3975156e+02   4.3024401e+01
   1.2777523e+03  -3.4191975e+02   4.3292201e+01
   1.2777981e+03  -3.4411532e+02   4.3563406e+01
   1.2778439e+03  -3.4633878e+02   4.3838080e+01
   1.2778897e+03  -3.4859068e+02   4.4116293e+01
   1.2779355e+03  -3.5087155e+02   4.4398111e+01
   1.2779812e+03  -3.5318197e+02   4.4683606e+01
   1.2780270e+03  -3.5552251e+02   4.4972850e+01
   1.2780728e+03  -3.5789377e+02   4.5265918e+01
   1.2781186e+03  -3.6029635e+02   4.5562885e+01
   1.2781643e+03  -3.6273087e+02   4.5863831e+01
   1.2782101e+03  -3.6519799e+02   4.6168835e+01
   1.2782559e+03  -3.6769835e+02   4.6477980e+01
   1.2783017e+03  -3.7023263e+02   4.6791352e+01
   1.2783474e+03  -3.7280154e+02   4.7109037e+01
   1.2783932e+03  -3.7540577e+02   4.7431125e+01
   1.2784390e+03  -3.7804608e+02   4.7757709e+01
   1.2784848e+03  -3.8072320e+02   4.8088882e+01
   1.2785306e+03  -3.8343792e+02   4.8424744e+01
   1.2785763e+03  -3.8619104e+02   4.8765393e+01
   1.2786221e+03  -3.8898336e+02   4.9110933e+01
   1.2786679e+03  -3.9181575e+02   4.9461470e+01
   1.2787137e+03  -3.9468906e+02   4.9817114e+01
   1.2787594e+03  -3.9760419e+02   5.0177976e+01
   1.2788052e+03  -4.0056206e+02   5.0544173e+01
   1.2788510e+03  -4.0356362e+02   5.0915823e+01
   1.2788968e+03  -4.0660983e+02   5.1293049e+01
   1.2789425e+03  -4.0970171e+02   5.1675979e+01
   1.2789883e+03  -4.1284029e+02   5.2064741e+01
   1.2790341e+03  -4.1602664e+02   5.2459471e+01
   1.2790799e+03  -4.1926184e+02   5.2860307e+01
   1.2791257e+03  -4.2254704e+02   5.3267392e+01
   1.2791714e+03  -4.2588340e+02   5.3680872e+01
   1.2792172e+03  -4.2927214e+02   5.4100901e+01
   1.2792630e+03  -4.3271448e+02   5.4527634e+01
   1.2793088e+03  -4.3621171e+02   5.4961234e+01
   1.2793545e+03  -4.3976516e+02   5.5401868e+01
   1.2794003e+03  -4.4337619e+02   5.5849708e+01
   1.2794461e+03  -4.4704621e+02   5.6304932e+01
   1.2794919e+03  -4.5077668e+02   5.6767726e+01
   1.2795377e+03  -4.5456911e+02   5.7238278e+01
   1.2795834e+03  -4.5842505e+02   5.7716786e+01
   1.2796292e+03  -4.6234611e+02   5.8203454e+01
   1.2796750e+03  -4.6633395e+02   5.8698491e+01
   1.2797208e+03  -4.7039030e+02   5.9202116e+01
   1.2797665e+03  -4.7451693e+02   5.9714554e+01
   1.2798123e+03  -4.7871569e+02   6.0236039e+01
   1.2798581e+03  -4.8298849e+02   6.0766812e+01
   1.2799039e+03  -4.8733729e+02   6.1307124e+01
   1.2799496e+03  -4.9176415e+02   6.1857234e+01
   1.2799954e+03  -4.9627118e+02   6.2417411e+01
   1.2800412e+03  -5.0086059e+02   6.2987934e+01
   1.2800870e+03  -5.0553465e+02   6.3569092e+01
   1.2801328e+03  -5.1029573e+02   6.4161186e+01
   1.2801785e+03  -5.1514628e+02   6.4764527e+01
   1.2802243e+03  -5.2008884e+02   6.5379439e+01
   1.2802701e+03  -5.2512606e+02   6.6006257e+01
   1.2803159e+03  -5.3026068e+02   6.6645332e+01
   1.2803616e+03  -5.3549556e+02   6.7297026e+01
   1.2804074e+03  -5.4083366e+02   6.7961716e+01
   1.2804532e+03  -5.4627806e+02   6.8639795e+01
   1.2804990e+03  -5.5183197e+02   6.9331673e+01
   1.2805447e+03  -5.5749873e+02   7.0037774e+01
   1.2805905e+03  -5.6328181e+02   7.0758542e+01
   1.2806363e+03  -5.6918483e+02   7.1494438e+01
   1.2806821e+03  -5.7521156e+02   7.2245944e+01
   1.2807279e+03  -5.8136593e+02   7.3013561e+01
   1.2807736e+03  -5.8765204e+02   7.3797814e+01
   1.2808194e+03  -5.9407416e+02   7.4599250e+01
   1.2808652e+03  -6.0063676e+02   7.5418439e+01
   1.2809110e+03  -6.0734449e+02   7.6255977e+01
   1.2809567e+03  -6.1420223e+02   7.7112489e+01
   1.2810025e+03  -6.2121506e+02   7.7988626e+01
   1.2810483e+03  -6.2838830e+02   7.8885070e+01
   1.2810941e+03  -6.3572752e+02   7.9802537e+01
   1.2811398e+03  -6.4323855e+02   8.0741774e+01
   1.2811856e+03  -6.5092749e+02   8.1703565e+01
   1.2812314e+03  -6.5880074e+02   8.2688733e+01
   1.2812772e+03  -6.6686501e+02   8.3698140e+01
   1.2813230e+03  -6.7512732e+02   8.4732692e+01
   1.2813687e+03  -6.8359508e+02   8.5793341e+01
   1.2814145e+03  -6.9227603e+02   8.6881087e+01
   1.2814603e+03  -7.0117833e+02   8.7996980e+01
   1.2815061e+03  -7.1031055e+02   8.9142129e+01
   1.2815518e+03  -7.1968173e+02   9.0317698e+01
   1.2815976e+03  -7.2930135e+02   9.1524917e+01
   1.2816434e+03  -7.3917944e+02   9.2765081e+01
   1.2816892e+03  -7.4932655e+02   9.4039556e+01
   1.2817350e+03  -7.5975383e+02   9.5349787e+01
   1.2817807e+03  -7.7047303e+02   9.6697300e+01
   1.2818265e+03  -7.8149659e+02   9.8083709e+01
   1.2818723e+03  -7.9283766e+02   9.9510722e+01
   1.2819181e+03  -8.0451016e+02   1.0098015e+02
   1.2819638e+03  -8.1652883e+02   1.0249391e+02
   1.2820096e+03  -8.2890931e+02   1.0405405e+02
   1.2820554e+03  -8.4166817e+02   1.0566271e+02
   1.2821012e+03  -8.5482304e+02   1.0732222e+02
   1.2821469e+03  -8.6839263e+02   1.0903500e+02
   1.2821927e+03  -8.8239689e+02   1.1080368e+02
   1.2822385e+03  -8.9685703e+02   1.1263103e+02
   1.2822843e+03  -9.1179567e+02   1.1452002e+02
   1.2823301e+03  -9.2723698e+02   1.1647382e+02
   1.2823758e+03  -9.4320676e+02   1.1849583e+02
   1.2824216e+03  -9.5973260e+02   1.2058968e+02
   1.2824674e+03  -9.7684406e+02   1.2275926e+02
   1.2825132e+03  -9.9457284e+02   1.2500877e+02
   1.2825589e+03  -1.0129530e+03   1.2734270e+02
   1.2826047e+03  -1.0320210e+03   1.2976589e+02
   1.2826505e+03  -1.0518162e+03   1.3228356e+02
   1.2826963e+03  -1.0723812e+03   1.3490135e+02
   1.2827420e+03  -1.0937616e+03   1.3762535e+02
   1.2827878e+03  -1.1160069e+03   1.4046216e+02
   1.2828336e+03  -1.1391707e+03   1.4341893e+02
   1.2828794e+03  -1.1633111e+03   1.4650343e+02
   1.2829252e+03  -1.1884911e+03   1.4972413e+02
   1.2829709e+03  -1.2147795e+03   1.5309023e+02
   1.2830167e+03  -1.2422511e+03   1.5661183e+02
   1.2830625e+03  -1.2709875e+03   1.6029993e+02
   1.2831083e+03  -1.3010781e+03   1.6416665e+02
   1.2831540e+03  -1.3326211e+03   1.6822526e+02
   1.2831998e+03  -1.3657241e+03   1.7249042e+02
   1.2832456e+03  -1.4005059e+03   1.7697830e+02
   1.2832914e+03  -1.4370974e+03   1.8170681e+02
   1.2833371e+03  -1.4756437e+03   1.8669583e+02
   1.2833829e+03  -1.5163057e+03   1.9196749e+02
   1.2834287e+03  -1.5592625e+03   1.9754650e+02
   1.2834745e+03  -1.6047141e+03   2.0346055e+02
   1.2835203e+03  -1.6528842e+03   2.0974074e+02
   1.2835660e+03  -1.7040243e+03   2.1642214e+02
   1.2836118e+03  -1.7584178e+03   2.2354446e+02
   1.2836576e+03  -1.8163854e+03   2.3115282e+02
   1.2837034e+03  -1.8782913e+03   2.3929869e+02
   1.2837491e+03  -1.9445510e+03   2.4804111e+02
   1.2837949e+03  -2.0156404e+03   2.5744806e+02
   1.2838407e+03  -2.0921076e+03   2.6759826e+02
   1.2838865e+03  -2.1745869e+03   2.7858336e+02
   1.2839322e+03  -2.2638162e+03   2.9051072e+02
   1.2839780e+03  -2.3606594e+03   3.0350691e+02
   1.2840238e+03  -2.4661345e+03   3.1772219e+02
   1.2840696e+03  -2.5814491e+03   3.3333635e+02
   1.2841154e+03  -2.7080474e+03   3.5056628e+02
   1.2841611e+03  -2.8476705e+03   3.6967607e+02
   1.2842069e+03  -3.0024370e+03   3.9099054e+02
   1.2842527e+03  -3.1749512e+03   4.1491369e+02
   1.2842985e+03  -3.3684507e+03   4.4195431e+02
   1.2843442e+03  -3.5870112e+03   4.7276213e+02
   1.2843900e+03  -3.8358364e+03   5.0818001e+02
   1.2844358e+03  -4.1216769e+03   5.4932096e+02
   1.2844816e+03  -4.4534514e+03   5.9768500e+02
   1.2845274e+03  -4.8431917e+03   6.5534198e+02
   1.2845731e+03  -5.3075317e+03   7.2522776e+02
   1.2846189e+03  -5.8701378e+03   8.1164499e+02
   1.2846647e+03  -6.5658643e+03   9.2115270e+02
   1.2847105e+03  -7.4482468e+03   1.0642460e+03
   1.2847562e+03  -8.6039483e+03   1.2587757e+03
   1.2848020e+03  -1.0183049e+04   1.5376126e+03
   1.2848478e+03  -1.2469962e+04   1.9681631e+03
   1.2848936e+03  -1.6076630e+04   2.7117417e+03
   1.2849393e+03  -2.2601604e+04   4.2603492e+03
   1.2849851e+03  -3.7915210e+04   8.9625047e+03
   1.2850309e+03  -1.0888815e+05   5.6461659e+04
   1.2850767e+03   9.3097394e+04   1.4173771e+04
   1.2851225e+03   3.5409617e+04  -7.0202658e+02
   1.2851682e+03   2.1682678e+04  -1.2836341e+03
   1.2852140e+03   1.5610268e+04  -1.1972482e+03
   1.2852598e+03   1.2191807e+04  -1.0557433e+03
   1.2853056e+03   1.0000607e+04  -9.2966994e+02
   1.2853513e+03   8.4766937e+03  -8.2559709e+02
   1.2853971e+03   7.3556702e+03  -7.4039816e+02
   1.2854429e+03   6.4964866e+03  -6.7011111e+02
   1.2854887e+03   5.8170380e+03  -6.1144675e+02
   1.2855344e+03   5.2662902e+03  -5.6189017e+02
   1.2855802e+03   4.8108548e+03  -5.1955084e+02
   1.2856260e+03   4.4279702e+03  -4.8300322e+02
   1.2856718e+03   4.1015860e+03  -4.5116160e+02
   1.2857176e+03   3.8200599e+03  -4.2318888e+02
   1.2857633e+03   3.5747415e+03  -3.9843139e+02
   1.2858091e+03   3.3590698e+03  -3.7637247e+02
   1.2858549e+03   3.1679781e+03  -3.5659896e+02
   1.2859007e+03   2.9974919e+03  -3.3877694e+02
   1.2859464e+03   2.8444494e+03  -3.2263381e+02
   1.2859922e+03   2.7063042e+03  -3.0794501e+02
   1.2860380e+03   2.5809822e+03  -2.9452400e+02
   1.2860838e+03   2.4667776e+03  -2.8221456e+02
   1.2861295e+03   2.3622738e+03  -2.7088496e+02
   1.2861753e+03   2.2662853e+03  -2.6042335e+02
   1.2862211e+03   2.1778122e+03  -2.5073419e+02
   1.2862669e+03   2.0960050e+03  -2.4173540e+02
   1.2863127e+03   2.0201379e+03  -2.3335604e+02
   1.2863584e+03   1.9495865e+03  -2.2553456e+02
   1.2864042e+03   1.8838111e+03  -2.1821724e+02
   1.2864500e+03   1.8223426e+03  -2.1135704e+02
   1.2864958e+03   1.7647713e+03  -2.0491256e+02
   1.2865415e+03   1.7107382e+03  -1.9884723e+02
   1.2865873e+03   1.6599266e+03  -1.9312865e+02
   1.2866331e+03   1.6120568e+03  -1.8772798e+02
   1.2866789e+03   1.5668806e+03  -1.8261950e+02
   1.2867247e+03   1.5241768e+03  -1.7778018e+02
   1.2867704e+03   1.4837478e+03  -1.7318933e+02
   1.2868162e+03   1.4454166e+03  -1.6882834e+02
   1.2868620e+03   1.4090241e+03  -1.6468039e+02
   1.2869078e+03   1.3744268e+03  -1.6073028e+02
   1.2869535e+03   1.3414950e+03  -1.5696421e+02
   1.2869993e+03   1.3101113e+03  -1.5336963e+02
   1.2870451e+03   1.2801691e+03  -1.4993510e+02
   1.2870909e+03   1.2515713e+03  -1.4665018e+02
   1.2871366e+03   1.2242292e+03  -1.4350532e+02
   1.2871824e+03   1.1980621e+03  -1.4049176e+02
   1.2872282e+03   1.1729957e+03  -1.3760145e+02
   1.2872740e+03   1.1489620e+03  -1.3482699e+02
   1.2873198e+03   1.1258985e+03  -1.3216157e+02
   1.2873655e+03   1.1037475e+03  -1.2959888e+02
   1.2874113e+03   1.0824561e+03  -1.2713311e+02
   1.2874571e+03   1.0619751e+03  -1.2475886e+02
   1.2875029e+03   1.0422591e+03  -1.2247113e+02
   1.2875486e+03   1.0232660e+03  -1.2026529e+02
   1.2875944e+03   1.0049568e+03  -1.1813702e+02
   1.2876402e+03   9.8729524e+02  -1.1608229e+02
   1.2876860e+03   9.7024749e+02  -1.1409738e+02
   1.2877317e+03   9.5378213e+02  -1.1217877e+02
   1.2877775e+03   9.3786981e+02  -1.1032321e+02
   1.2878233e+03   9.2248313e+02  -1.0852764e+02
   1.2878691e+03   9.0759647e+02  -1.0678919e+02
   1.2879149e+03   8.9318584e+02  -1.0510519e+02
   1.2879606e+03   8.7922878e+02  -1.0347312e+02
   1.2880064e+03   8.6570420e+02  -1.0189062e+02
   1.2880522e+03   8.5259230e+02  -1.0035546e+02
   1.2880980e+03   8.3987448e+02  -9.8865547e+01
   1.2881437e+03   8.2753325e+02  -9.7418914e+01
   1.2881895e+03   8.1555211e+02  -9.6013703e+01
   1.2882353e+03   8.0391553e+02  -9.4648161e+01
   1.2882811e+03   7.9260886e+02  -9.3320631e+01
   1.2883268e+03   7.8161828e+02  -9.2029549e+01
   1.2883726e+03   7.7093069e+02  -9.0773434e+01
   1.2884184e+03   7.6053376e+02  -8.9550886e+01
   1.2884642e+03   7.5041578e+02  -8.8360578e+01
   1.2885100e+03   7.4056566e+02  -8.7201250e+01
   1.2885557e+03   7.3097293e+02  -8.6071711e+01
   1.2886015e+03   7.2162761e+02  -8.4970825e+01
   1.2886473e+03   7.1252026e+02  -8.3897518e+01
   1.2886931e+03   7.0364190e+02  -8.2850765e+01
   1.2887388e+03   6.9498401e+02  -8.1829594e+01
   1.2887846e+03   6.8653847e+02  -8.0833078e+01
   1.2888304e+03   6.7829756e+02  -7.9860336e+01
   1.2888762e+03   6.7025395e+02  -7.8910527e+01
   1.2889220e+03   6.6240062e+02  -7.7982849e+01
   1.2889677e+03   6.5473090e+02  -7.7076538e+01
   1.2890135e+03   6.4723844e+02  -7.6190865e+01
   1.2890593e+03   6.3991715e+02  -7.5325132e+01
   1.2891051e+03   6.3276124e+02  -7.4478674e+01
   1.2891508e+03   6.2576516e+02  -7.3650855e+01
   1.2891966e+03   6.1892363e+02  -7.2841064e+01
   1.2892424e+03   6.1223157e+02  -7.2048721e+01
   1.2892882e+03   6.0568414e+02  -7.1273267e+01
   1.2893339e+03   5.9927671e+02  -7.0514167e+01
   1.2893797e+03   5.9300482e+02  -6.9770911e+01
   1.2894255e+03   5.8686423e+02  -6.9043006e+01
   1.2894713e+03   5.8085086e+02  -6.8329984e+01
   1.2895171e+03   5.7496078e+02  -6.7631390e+01
   1.2895628e+03   5.6919026e+02  -6.6946793e+01
   1.2896086e+03   5.6353568e+02  -6.6275776e+01
   1.2896544e+03   5.5799359e+02  -6.5617938e+01
   1.2897002e+03   5.5256066e+02  -6.4972896e+01
   1.2897459e+03   5.4723370e+02  -6.4340279e+01
   1.2897917e+03   5.4200965e+02  -6.3719732e+01
   1.2898375e+03   5.3688554e+02  -6.3110912e+01
   1.2898833e+03   5.3185853e+02  -6.2513491e+01
   1.2899290e+03   5.2692590e+02  -6.1927152e+01
   1.2899748e+03   5.2208501e+02  -6.1351588e+01
   1.2900206e+03   5.1733332e+02  -6.0786505e+01
   1.2900664e+03   5.1266839e+02  -6.0231620e+01
   1.2901122e+03   5.0808787e+02  -5.9686660e+01
   1.2901579e+03   5.0358949e+02  -5.9151360e+01
   1.2902037e+03   4.9917106e+02  -5.8625465e+01
   1.2902495e+03   4.9483046e+02  -5.8108730e+01
   1.2902953e+03   4.9056565e+02  -5.7600918e+01
   1.2903410e+03   4.8637468e+02  -5.7101799e+01
   1.2903868e+03   4.8225563e+02  -5.6611153e+01
   1.2904326e+03   4.7820668e+02  -5.6128765e+01
   1.2904784e+03   4.7422605e+02  -5.5654428e+01
   1.2905241e+03   4.7031202e+02  -5.5187943e+01
   1.2905699e+03   4.6646293e+02  -5.4729116e+01
   1.2906157e+03   4.6267719e+02  -5.4277760e+01
   1.2906615e+03   4.5895325e+02  -5.3833694e+01
   1.2907073e+03   4.5528960e+02  -5.3396743e+01
   1.2907530e+03   4.5168478e+02  -5.2966737e+01
   1.2907988e+03   4.4813741e+02  -5.2543513e+01
   1.2908446e+03   4.4464610e+02  -5.2126910e+01
   1.2908904e+03   4.4120955e+02  -5.1716774e+01
   1.2909361e+03   4.3782648e+02  -5.1312957e+01
   1.2909819e+03   4.3449564e+02  -5.0915313e+01
   1.2910277e+03   4.3121584e+02  -5.0523701e+01
   1.2910735e+03   4.2798592e+02  -5.0137986e+01
   1.2911192e+03   4.2480474e+02  -4.9758036e+01
   1.2911650e+03   4.2167121e+02  -4.9383721e+01
   1.2912108e+03   4.1858427e+02  -4.9014917e+01
   1.2912566e+03   4.1554288e+02  -4.8651504e+01
   1.2913024e+03   4.1254605e+02  -4.8293365e+01
   1.2913481e+03   4.0959280e+02  -4.7940384e+01
   1.2913939e+03   4.0668219e+02  -4.7592453e+01
   1.2914397e+03   4.0381331e+02  -4.7249462e+01
   1.2914855e+03   4.0098526e+02  -4.6911307e+01
   1.2915312e+03   3.9819717e+02  -4.6577888e+01
   1.2915770e+03   3.9544821e+02  -4.6249104e+01
   1.2916228e+03   3.9273756e+02  -4.5924861e+01
   1.2916686e+03   3.9006443e+02  -4.5605064e+01
   1.2917144e+03   3.8742803e+02  -4.5289623e+01
   1.2917601e+03   3.8482762e+02  -4.4978449e+01
   1.2918059e+03   3.8226247e+02  -4.4671456e+01
   1.2918517e+03   3.7973186e+02  -4.4368561e+01
   1.2918975e+03   3.7723510e+02  -4.4069682e+01
   1.2919432e+03   3.7477152e+02  -4.3774739e+01
   1.2919890e+03   3.7234046e+02  -4.3483656e+01
   1.2920348e+03   3.6994129e+02  -4.3196357e+01
   1.2920806e+03   3.6757336e+02  -4.2912768e+01
   1.2921263e+03   3.6523609e+02  -4.2632819e+01
   1.2921721e+03   3.6292888e+02  -4.2356440e+01
   1.2922179e+03   3.6065115e+02  -4.2083562e+01
   1.2922637e+03   3.5840235e+02  -4.1814119e+01
   1.2923095e+03   3.5618191e+02  -4.1548048e+01
   1.2923552e+03   3.5398932e+02  -4.1285285e+01
   1.2924010e+03   3.5182406e+02  -4.1025769e+01
   1.2924468e+03   3.4968560e+02  -4.0769439e+01
   1.2924926e+03   3.4757346e+02  -4.0516238e+01
   1.2925383e+03   3.4548716e+02  -4.0266109e+01
   1.2925841e+03   3.4342623e+02  -4.0018996e+01
   1.2926299e+03   3.4139020e+02  -3.9774844e+01
   1.2926757e+03   3.3937862e+02  -3.9533601e+01
   1.2927214e+03   3.3739107e+02  -3.9295216e+01
   1.2927672e+03   3.3542710e+02  -3.9059636e+01
   1.2928130e+03   3.3348631e+02  -3.8826814e+01
   1.2928588e+03   3.3156829e+02  -3.8596701e+01
   1.2929046e+03   3.2967263e+02  -3.8369250e+01
   1.2929503e+03   3.2779895e+02  -3.8144415e+01
   1.2929961e+03   3.2594687e+02  -3.7922151e+01
   1.2930419e+03   3.2411602e+02  -3.7702414e+01
   1.2930877e+03   3.2230604e+02  -3.7485161e+01
   1.2931334e+03   3.2051656e+02  -3.7270351e+01
   1.2931792e+03   3.1874725e+02  -3.7057941e+01
   1.2932250e+03   3.1699776e+02  -3.6847893e+01
   1.2932708e+03   3.1526777e+02  -3.6640167e+01
   1.2933165e+03   3.1355694e+02  -3.6434724e+01
   1.2933623e+03   3.1186497e+02  -3.6231527e+01
   1.2934081e+03   3.1019154e+02  -3.6030539e+01
   1.2934539e+03   3.0853635e+02  -3.5831724e+01
   1.2934997e+03   3.0689910e+02  -3.5635048e+01
   1.2935454e+03   3.0527951e+02  -3.5440475e+01
   1.2935912e+03   3.0367729e+02  -3.5247972e+01
   1.2936370e+03   3.0209215e+02  -3.5057506e+01
   1.2936828e+03   3.0052384e+02  -3.4869044e+01
   1.2937285e+03   2.9897207e+02  -3.4682555e+01
   1.2937743e+03   2.9743660e+02  -3.4498008e+01
   1.2938201e+03   2.9591717e+02  -3.4315373e+01
   1.2938659e+03   2.9441352e+02  -3.4134619e+01
   1.2939117e+03   2.9292542e+02  -3.3955717e+01
   1.2939574e+03   2.9145261e+02  -3.3778639e+01
   1.2940032e+03   2.8999488e+02  -3.3603357e+01
   1.2940490e+03   2.8855198e+02  -3.3429843e+01
   1.2940948e+03   2.8712369e+02  -3.3258070e+01
   1.2941405e+03   2.8570979e+02  -3.3088012e+01
   1.2941863e+03   2.8431006e+02  -3.2919642e+01
   1.2942321e+03   2.8292430e+02  -3.2752934e+01
   1.2942779e+03   2.8155229e+02  -3.2587865e+01
   1.2943236e+03   2.8019383e+02  -3.2424407e+01
   1.2943694e+03   2.7884872e+02  -3.2262538e+01
   1.2944152e+03   2.7751677e+02  -3.2102234e+01
   1.2944610e+03   2.7619777e+02  -3.1943469e+01
   1.2945068e+03   2.7489155e+02  -3.1786221e+01
   1.2945525e+03   2.7359792e+02  -3.1630467e+01
   1.2945983e+03   2.7231669e+02  -3.1476183e+01
   1.2946441e+03   2.7104769e+02  -3.1323347e+01
   1.2946899e+03   2.6979075e+02  -3.1171936e+01
   1.2947356e+03   2.6854570e+02  -3.1021927e+01
   1.2947814e+03   2.6731236e+02  -3.0873297e+01
   1.2948272e+03   2.6609058e+02  -3.0726023e+01
   1.2948730e+03   2.6488020e+02  -3.0580082e+01
   1.2949187e+03   2.6368106e+02  -3.0435452e+01
   1.2949645e+03   2.6249300e+02  -3.0292109e+01
   1.2950103e+03   2.6131589e+02  -3.0150030e+01
   1.2950561e+03   2.6014958e+02  -3.0009191e+01
   1.2951019e+03   2.5899393e+02  -2.9869572e+01
   1.2951476e+03   2.5784882e+02  -2.9731152e+01
   1.2951934e+03   2.5671413e+02  -2.9593913e+01
   1.2952392e+03   2.5558972e+02  -2.9457846e+01
   1.2952850e+03   2.5447551e+02  -2.9322948e+01
   1.2953307e+03   2.5337137e+02  -2.9189229e+01
   1.2953765e+03   2.5227719e+02  -2.9056712e+01
   1.2954223e+03   2.5119286e+02  -2.8925438e+01
   1.2954681e+03   2.5011822e+02  -2.8795451e+01
   1.2955138e+03   2.4905311e+02  -2.8666794e+01
   1.2955596e+03   2.4799734e+02  -2.8539487e+01
   1.2956054e+03   2.4695070e+02  -2.8413519e+01
   1.2956512e+03   2.4591301e+02  -2.8288843e+01
   1.2956970e+03   2.4488408e+02  -2.8165390e+01
   1.2957427e+03   2.4386380e+02  -2.8043078e+01
   1.2957885e+03   2.4285204e+02  -2.7921837e+01
   1.2958343e+03   2.4184873e+02  -2.7801606e+01
   1.2958801e+03   2.4085379e+02  -2.7682346e+01
   1.2959258e+03   2.3986713e+02  -2.7564026e+01
   1.2959716e+03   2.3888867e+02  -2.7446631e+01
   1.2960174e+03   2.3791835e+02  -2.7330148e+01
   1.2960632e+03   2.3695606e+02  -2.7214570e+01
   1.2961089e+03   2.3600173e+02  -2.7099891e+01
   1.2961547e+03   2.3505526e+02  -2.6986107e+01
   1.2962005e+03   2.3411656e+02  -2.6873212e+01
   1.2962463e+03   2.3318554e+02  -2.6761200e+01
   1.2962921e+03   2.3226212e+02  -2.6650066e+01
   1.2963378e+03   2.3134619e+02  -2.6539804e+01
   1.2963836e+03   2.3043767e+02  -2.6430405e+01
   1.2964294e+03   2.2953648e+02  -2.6321864e+01
   1.2964752e+03   2.2864251e+02  -2.6214171e+01
   1.2965209e+03   2.2775570e+02  -2.6107320e+01
   1.2965667e+03   2.2687594e+02  -2.6001302e+01
   1.2966125e+03   2.2600317e+02  -2.5896109e+01
   1.2966583e+03   2.2513728e+02  -2.5791732e+01
   1.2967041e+03   2.2427822e+02  -2.5688163e+01
   1.2967498e+03   2.2342588e+02  -2.5585393e+01
   1.2967956e+03   2.2258020e+02  -2.5483414e+01
   1.2968414e+03   2.2174110e+02  -2.5382218e+01
   1.2968872e+03   2.2090849e+02  -2.5281796e+01
   1.2969329e+03   2.2008231e+02  -2.5182139e+01
   1.2969787e+03   2.1926249e+02  -2.5083239e+01
   1.2970245e+03   2.1844893e+02  -2.4985089e+01
   1.2970703e+03   2.1764159e+02  -2.4887679e+01
   1.2971160e+03   2.1684038e+02  -2.4791001e+01
   1.2971618e+03   2.1604523e+02  -2.4695049e+01
   1.2972076e+03   2.1525608e+02  -2.4599813e+01
   1.2972534e+03   2.1447286e+02  -2.4505286e+01
   1.2972992e+03   2.1369550e+02  -2.4411460e+01
   1.2973449e+03   2.1292394e+02  -2.4318328e+01
   1.2973907e+03   2.1215810e+02  -2.4225881e+01
   1.2974365e+03   2.1139794e+02  -2.4134113e+01
   1.2974823e+03   2.1064338e+02  -2.4043016e+01
   1.2975280e+03   2.0989437e+02  -2.3952583e+01
   1.2975738e+03   2.0915084e+02  -2.3862807e+01
   1.2976196e+03   2.0841273e+02  -2.3773680e+01
   1.2976654e+03   2.0767998e+02  -2.3685196e+01
   1.2977111e+03   2.0695254e+02  -2.3597348e+01
   1.2977569e+03   2.0623035e+02  -2.3510128e+01
   1.2978027e+03   2.0551335e+02  -2.3423531e+01
   1.2978485e+03   2.0480148e+02  -2.3337550e+01
   1.2978943e+03   2.0409470e+02  -2.3252177e+01
   1.2979400e+03   2.0339294e+02  -2.3167408e+01
   1.2979858e+03   2.0269615e+02  -2.3083235e+01
   1.2980316e+03   2.0200429e+02  -2.2999652e+01
   1.2980774e+03   2.0131729e+02  -2.2916652e+01
   1.2981231e+03   2.0063511e+02  -2.2834231e+01
   1.2981689e+03   1.9995770e+02  -2.2752382e+01
   1.2982147e+03   1.9928500e+02  -2.2671098e+01
   1.2982605e+03   1.9861698e+02  -2.2590375e+01
   1.2983062e+03   1.9795357e+02  -2.2510206e+01
   1.2983520e+03   1.9729473e+02  -2.2430585e+01
   1.2983978e+03   1.9664042e+02  -2.2351508e+01
   1.2984436e+03   1.9599059e+02  -2.2272968e+01
   1.2984894e+03   1.9534519e+02  -2.2194961e+01
   1.2985351e+03   1.9470418e+02  -2.2117480e+01
   1.2985809e+03   1.9406751e+02  -2.2040520e+01
   1.2986267e+03   1.9343513e+02  -2.1964076e+01
   1.2986725e+03   1.9280702e+02  -2.1888144e+01
   1.2987182e+03   1.9218312e+02  -2.1812717e+01
   1.2987640e+03   1.9156338e+02  -2.1737791e+01
   1.2988098e+03   1.9094778e+02  -2.1663361e+01
   1.2988556e+03   1.9033627e+02  -2.1589421e+01
   1.2989014e+03   1.8972880e+02  -2.1515968e+01
   1.2989471e+03   1.8912534e+02  -2.1442996e+01
   1.2989929e+03   1.8852584e+02  -2.1370501e+01
   1.2990387e+03   1.8793028e+02  -2.1298478e+01
   1.2990845e+03   1.8733861e+02  -2.1226922e+01
   1.2991302e+03   1.8675078e+02  -2.1155828e+01
   1.2991760e+03   1.8616678e+02  -2.1085193e+01
   1.2992218e+03   1.8558655e+02  -2.1015012e+01
   1.2992676e+03   1.8501006e+02  -2.0945281e+01
   1.2993133e+03   1.8443728e+02  -2.0875995e+01
   1.2993591e+03   1.8386817e+02  -2.0807149e+01
   1.2994049e+03   1.8330269e+02  -2.0738741e+01
   1.2994507e+03   1.8274082e+02  -2.0670765e+01
   1.2994965e+03   1.8218251e+02  -2.0603218e+01
   1.2995422e+03   1.8162773e+02  -2.0536095e+01
   1.2995880e+03   1.8107645e+02  -2.0469392e+01
   1.2996338e+03   1.8052863e+02  -2.0403106e+01
   1.2996796e+03   1.7998425e+02  -2.0337233e+01
   1.2997253e+03   1.7944327e+02  -2.0271769e+01
   1.2997711e+03   1.7890566e+02  -2.0206709e+01
   1.2998169e+03   1.7837139e+02  -2.0142051e+01
   1.2998627e+03   1.7784042e+02  -2.0077791e+01
   1.2999084e+03   1.7731273e+02  -2.0013924e+01
   1.2999542e+03   1.7678829e+02  -1.9950448e+01
   1.3000000e+03   1.7626706e+02  -1.9887358e+01
