# Supplementary material for: LIGHT-SABRE Hyperpolarizes 1-13C-Pyruvate Continuously without Magnetic Field Cycling
Source: J Phys Chem C Nanomater Interfaces. 2023 Apr 4;127(14):6744–53. doi: 10.1021/acs.jpcc.3c01128 (PMC10108362; doi:10.1021/acs.jpcc.3c01128)
Supplement: Supplementary file 2 — jp3c01128_si_002.zip [file jp3c01128_si_002.zip › LIGHT_SABRE_2023_Paper_Pyruvate_JPCC/out/SLIC_SHEATH_SABRE_HH-C_10.dat]

   1.2700160e+03  -1.6805762e+02   2.3954771e+01
   1.2700618e+03  -1.6858918e+02   2.4026046e+01
   1.2701076e+03  -1.6912401e+02   2.4097758e+01
   1.2701534e+03  -1.6966212e+02   2.4169912e+01
   1.2701991e+03  -1.7020356e+02   2.4242512e+01
   1.2702449e+03  -1.7074835e+02   2.4315562e+01
   1.2702907e+03  -1.7129652e+02   2.4389066e+01
   1.2703365e+03  -1.7184811e+02   2.4463028e+01
   1.2703822e+03  -1.7240314e+02   2.4537453e+01
   1.2704280e+03  -1.7296165e+02   2.4612345e+01
   1.2704738e+03  -1.7352367e+02   2.4687708e+01
   1.2705196e+03  -1.7408924e+02   2.4763548e+01
   1.2705653e+03  -1.7465838e+02   2.4839868e+01
   1.2706111e+03  -1.7523114e+02   2.4916673e+01
   1.2706569e+03  -1.7580755e+02   2.4993967e+01
   1.2707027e+03  -1.7638763e+02   2.5071756e+01
   1.2707485e+03  -1.7697143e+02   2.5150045e+01
   1.2707942e+03  -1.7755899e+02   2.5228837e+01
   1.2708400e+03  -1.7815034e+02   2.5308138e+01
   1.2708858e+03  -1.7874551e+02   2.5387953e+01
   1.2709316e+03  -1.7934454e+02   2.5468287e+01
   1.2709773e+03  -1.7994748e+02   2.5549145e+01
   1.2710231e+03  -1.8055435e+02   2.5630532e+01
   1.2710689e+03  -1.8116520e+02   2.5712454e+01
   1.2711147e+03  -1.8178007e+02   2.5794915e+01
   1.2711604e+03  -1.8239899e+02   2.5877921e+01
   1.2712062e+03  -1.8302202e+02   2.5961477e+01
   1.2712520e+03  -1.8364918e+02   2.6045590e+01
   1.2712978e+03  -1.8428051e+02   2.6130264e+01
   1.2713436e+03  -1.8491607e+02   2.6215505e+01
   1.2713893e+03  -1.8555589e+02   2.6301319e+01
   1.2714351e+03  -1.8620002e+02   2.6387711e+01
   1.2714809e+03  -1.8684850e+02   2.6474689e+01
   1.2715267e+03  -1.8750137e+02   2.6562257e+01
   1.2715724e+03  -1.8815868e+02   2.6650421e+01
   1.2716182e+03  -1.8882048e+02   2.6739188e+01
   1.2716640e+03  -1.8948680e+02   2.6828565e+01
   1.2717098e+03  -1.9015771e+02   2.6918556e+01
   1.2717556e+03  -1.9083323e+02   2.7009169e+01
   1.2718013e+03  -1.9151343e+02   2.7100410e+01
   1.2718471e+03  -1.9219835e+02   2.7192286e+01
   1.2718929e+03  -1.9288803e+02   2.7284804e+01
   1.2719387e+03  -1.9358254e+02   2.7377969e+01
   1.2719844e+03  -1.9428192e+02   2.7471789e+01
   1.2720302e+03  -1.9498622e+02   2.7566272e+01
   1.2720760e+03  -1.9569549e+02   2.7661423e+01
   1.2721218e+03  -1.9640979e+02   2.7757250e+01
   1.2721675e+03  -1.9712917e+02   2.7853761e+01
   1.2722133e+03  -1.9785369e+02   2.7950963e+01
   1.2722591e+03  -1.9858339e+02   2.8048862e+01
   1.2723049e+03  -1.9931834e+02   2.8147468e+01
   1.2723507e+03  -2.0005859e+02   2.8246787e+01
   1.2723964e+03  -2.0080420e+02   2.8346827e+01
   1.2724422e+03  -2.0155523e+02   2.8447596e+01
   1.2724880e+03  -2.0231174e+02   2.8549102e+01
   1.2725338e+03  -2.0307378e+02   2.8651354e+01
   1.2725795e+03  -2.0384142e+02   2.8754359e+01
   1.2726253e+03  -2.0461473e+02   2.8858126e+01
   1.2726711e+03  -2.0539375e+02   2.8962664e+01
   1.2727169e+03  -2.0617856e+02   2.9067980e+01
   1.2727626e+03  -2.0696923e+02   2.9174084e+01
   1.2728084e+03  -2.0776581e+02   2.9280985e+01
   1.2728542e+03  -2.0856837e+02   2.9388692e+01
   1.2729000e+03  -2.0937698e+02   2.9497214e+01
   1.2729458e+03  -2.1019172e+02   2.9606559e+01
   1.2729915e+03  -2.1101264e+02   2.9716738e+01
   1.2730373e+03  -2.1183982e+02   2.9827761e+01
   1.2730831e+03  -2.1267334e+02   2.9939636e+01
   1.2731289e+03  -2.1351326e+02   3.0052374e+01
   1.2731746e+03  -2.1435966e+02   3.0165984e+01
   1.2732204e+03  -2.1521261e+02   3.0280477e+01
   1.2732662e+03  -2.1607219e+02   3.0395864e+01
   1.2733120e+03  -2.1693848e+02   3.0512154e+01
   1.2733577e+03  -2.1781155e+02   3.0629359e+01
   1.2734035e+03  -2.1869149e+02   3.0747488e+01
   1.2734493e+03  -2.1957838e+02   3.0866554e+01
   1.2734951e+03  -2.2047230e+02   3.0986566e+01
   1.2735409e+03  -2.2137333e+02   3.1107537e+01
   1.2735866e+03  -2.2228156e+02   3.1229478e+01
   1.2736324e+03  -2.2319707e+02   3.1352401e+01
   1.2736782e+03  -2.2411996e+02   3.1476316e+01
   1.2737240e+03  -2.2505031e+02   3.1601237e+01
   1.2737697e+03  -2.2598822e+02   3.1727176e+01
   1.2738155e+03  -2.2693377e+02   3.1854144e+01
   1.2738613e+03  -2.2788705e+02   3.1982154e+01
   1.2739071e+03  -2.2884818e+02   3.2111220e+01
   1.2739528e+03  -2.2981723e+02   3.2241354e+01
   1.2739986e+03  -2.3079432e+02   3.2372570e+01
   1.2740444e+03  -2.3177953e+02   3.2504880e+01
   1.2740902e+03  -2.3277298e+02   3.2638298e+01
   1.2741360e+03  -2.3377476e+02   3.2772839e+01
   1.2741817e+03  -2.3478499e+02   3.2908516e+01
   1.2742275e+03  -2.3580376e+02   3.3045343e+01
   1.2742733e+03  -2.3683119e+02   3.3183336e+01
   1.2743191e+03  -2.3786739e+02   3.3322508e+01
   1.2743648e+03  -2.3891247e+02   3.3462876e+01
   1.2744106e+03  -2.3996654e+02   3.3604454e+01
   1.2744564e+03  -2.4102973e+02   3.3747258e+01
   1.2745022e+03  -2.4210215e+02   3.3891304e+01
   1.2745480e+03  -2.4318392e+02   3.4036609e+01
   1.2745937e+03  -2.4427516e+02   3.4183188e+01
   1.2746395e+03  -2.4537601e+02   3.4331059e+01
   1.2746853e+03  -2.4648659e+02   3.4480239e+01
   1.2747311e+03  -2.4760702e+02   3.4630744e+01
   1.2747768e+03  -2.4873744e+02   3.4782594e+01
   1.2748226e+03  -2.4987798e+02   3.4935806e+01
   1.2748684e+03  -2.5102879e+02   3.5090399e+01
   1.2749142e+03  -2.5218999e+02   3.5246391e+01
   1.2749599e+03  -2.5336174e+02   3.5403802e+01
   1.2750057e+03  -2.5454417e+02   3.5562652e+01
   1.2750515e+03  -2.5573743e+02   3.5722959e+01
   1.2750973e+03  -2.5694168e+02   3.5884746e+01
   1.2751431e+03  -2.5815706e+02   3.6048032e+01
   1.2751888e+03  -2.5938373e+02   3.6212838e+01
   1.2752346e+03  -2.6062184e+02   3.6379186e+01
   1.2752804e+03  -2.6187157e+02   3.6547098e+01
   1.2753262e+03  -2.6313307e+02   3.6716596e+01
   1.2753719e+03  -2.6440650e+02   3.6887704e+01
   1.2754177e+03  -2.6569205e+02   3.7060443e+01
   1.2754635e+03  -2.6698988e+02   3.7234838e+01
   1.2755093e+03  -2.6830017e+02   3.7410914e+01
   1.2755550e+03  -2.6962311e+02   3.7588694e+01
   1.2756008e+03  -2.7095886e+02   3.7768203e+01
   1.2756466e+03  -2.7230763e+02   3.7949467e+01
   1.2756924e+03  -2.7366960e+02   3.8132513e+01
   1.2757382e+03  -2.7504496e+02   3.8317366e+01
   1.2757839e+03  -2.7643392e+02   3.8504054e+01
   1.2758297e+03  -2.7783668e+02   3.8692603e+01
   1.2758755e+03  -2.7925345e+02   3.8883044e+01
   1.2759213e+03  -2.8068442e+02   3.9075403e+01
   1.2759670e+03  -2.8212983e+02   3.9269710e+01
   1.2760128e+03  -2.8358989e+02   3.9465995e+01
   1.2760586e+03  -2.8506482e+02   3.9664289e+01
   1.2761044e+03  -2.8655485e+02   3.9864622e+01
   1.2761501e+03  -2.8806021e+02   4.0067026e+01
   1.2761959e+03  -2.8958115e+02   4.0271534e+01
   1.2762417e+03  -2.9111789e+02   4.0478179e+01
   1.2762875e+03  -2.9267070e+02   4.0686994e+01
   1.2763333e+03  -2.9423983e+02   4.0898013e+01
   1.2763790e+03  -2.9582553e+02   4.1111272e+01
   1.2764248e+03  -2.9742806e+02   4.1326807e+01
   1.2764706e+03  -2.9904770e+02   4.1544655e+01
   1.2765164e+03  -3.0068473e+02   4.1764852e+01
   1.2765621e+03  -3.0233941e+02   4.1987437e+01
   1.2766079e+03  -3.0401205e+02   4.2212449e+01
   1.2766537e+03  -3.0570293e+02   4.2439928e+01
   1.2766995e+03  -3.0741235e+02   4.2669915e+01
   1.2767453e+03  -3.0914062e+02   4.2902452e+01
   1.2767910e+03  -3.1088805e+02   4.3137580e+01
   1.2768368e+03  -3.1265497e+02   4.3375345e+01
   1.2768826e+03  -3.1444170e+02   4.3615789e+01
   1.2769284e+03  -3.1624858e+02   4.3858960e+01
   1.2769741e+03  -3.1807594e+02   4.4104903e+01
   1.2770199e+03  -3.1992414e+02   4.4353667e+01
   1.2770657e+03  -3.2179354e+02   4.4605299e+01
   1.2771115e+03  -3.2368451e+02   4.4859851e+01
   1.2771572e+03  -3.2559741e+02   4.5117372e+01
   1.2772030e+03  -3.2753263e+02   4.5377916e+01
   1.2772488e+03  -3.2949057e+02   4.5641536e+01
   1.2772946e+03  -3.3147163e+02   4.5908286e+01
   1.2773404e+03  -3.3347622e+02   4.6178223e+01
   1.2773861e+03  -3.3550475e+02   4.6451404e+01
   1.2774319e+03  -3.3755768e+02   4.6727888e+01
   1.2774777e+03  -3.3963542e+02   4.7007735e+01
   1.2775235e+03  -3.4173844e+02   4.7291008e+01
   1.2775692e+03  -3.4386721e+02   4.7577769e+01
   1.2776150e+03  -3.4602219e+02   4.7868082e+01
   1.2776608e+03  -3.4820387e+02   4.8162016e+01
   1.2777066e+03  -3.5041276e+02   4.8459637e+01
   1.2777523e+03  -3.5264937e+02   4.8761015e+01
   1.2777981e+03  -3.5491421e+02   4.9066223e+01
   1.2778439e+03  -3.5720783e+02   4.9375333e+01
   1.2778897e+03  -3.5953078e+02   4.9688421e+01
   1.2779355e+03  -3.6188363e+02   5.0005565e+01
   1.2779812e+03  -3.6426695e+02   5.0326843e+01
   1.2780270e+03  -3.6668135e+02   5.0652336e+01
   1.2780728e+03  -3.6912743e+02   5.0982130e+01
   1.2781186e+03  -3.7160582e+02   5.1316308e+01
   1.2781643e+03  -3.7411717e+02   5.1654960e+01
   1.2782101e+03  -3.7666213e+02   5.1998175e+01
   1.2782559e+03  -3.7924139e+02   5.2346047e+01
   1.2783017e+03  -3.8185565e+02   5.2698671e+01
   1.2783474e+03  -3.8450562e+02   5.3056144e+01
   1.2783932e+03  -3.8719203e+02   5.3418569e+01
   1.2784390e+03  -3.8991565e+02   5.3786048e+01
   1.2784848e+03  -3.9267726e+02   5.4158688e+01
   1.2785306e+03  -3.9547764e+02   5.4536598e+01
   1.2785763e+03  -3.9831764e+02   5.4919891e+01
   1.2786221e+03  -4.0119808e+02   5.5308683e+01
   1.2786679e+03  -4.0411985e+02   5.5703093e+01
   1.2787137e+03  -4.0708383e+02   5.6103244e+01
   1.2787594e+03  -4.1009095e+02   5.6509261e+01
   1.2788052e+03  -4.1314216e+02   5.6921276e+01
   1.2788510e+03  -4.1623843e+02   5.7339421e+01
   1.2788968e+03  -4.1938078e+02   5.7763835e+01
   1.2789425e+03  -4.2257022e+02   5.8194660e+01
   1.2789883e+03  -4.2580784e+02   5.8632042e+01
   1.2790341e+03  -4.2909473e+02   5.9076132e+01
   1.2790799e+03  -4.3243203e+02   5.9527085e+01
   1.2791257e+03  -4.3582090e+02   5.9985062e+01
   1.2791714e+03  -4.3926254e+02   6.0450229e+01
   1.2792172e+03  -4.4275820e+02   6.0922756e+01
   1.2792630e+03  -4.4630917e+02   6.1402818e+01
   1.2793088e+03  -4.4991676e+02   6.1890599e+01
   1.2793545e+03  -4.5358234e+02   6.2386285e+01
   1.2794003e+03  -4.5730731e+02   6.2890070e+01
   1.2794461e+03  -4.6109314e+02   6.3402154e+01
   1.2794919e+03  -4.6494133e+02   6.3922745e+01
   1.2795377e+03  -4.6885343e+02   6.4452055e+01
   1.2795834e+03  -4.7283104e+02   6.4990307e+01
   1.2796292e+03  -4.7687582e+02   6.5537728e+01
   1.2796750e+03  -4.8098949e+02   6.6094555e+01
   1.2797208e+03  -4.8517383e+02   6.6661032e+01
   1.2797665e+03  -4.8943067e+02   6.7237412e+01
   1.2798123e+03  -4.9376192e+02   6.7823958e+01
   1.2798581e+03  -4.9816953e+02   6.8420940e+01
   1.2799039e+03  -5.0265555e+02   6.9028641e+01
   1.2799496e+03  -5.0722208e+02   6.9647350e+01
   1.2799954e+03  -5.1187132e+02   7.0277371e+01
   1.2800412e+03  -5.1660553e+02   7.0919015e+01
   1.2800870e+03  -5.2142706e+02   7.1572609e+01
   1.2801328e+03  -5.2633835e+02   7.2238488e+01
   1.2801785e+03  -5.3134194e+02   7.2917003e+01
   1.2802243e+03  -5.3644043e+02   7.3608516e+01
   1.2802701e+03  -5.4163657e+02   7.4313405e+01
   1.2803159e+03  -5.4693318e+02   7.5032062e+01
   1.2803616e+03  -5.5233321e+02   7.5764894e+01
   1.2804074e+03  -5.5783971e+02   7.6512324e+01
   1.2804532e+03  -5.6345586e+02   7.7274794e+01
   1.2804990e+03  -5.6918498e+02   7.8052762e+01
   1.2805447e+03  -5.7503050e+02   7.8846705e+01
   1.2805905e+03  -5.8099600e+02   7.9657120e+01
   1.2806363e+03  -5.8708523e+02   8.0484526e+01
   1.2806821e+03  -5.9330206e+02   8.1329462e+01
   1.2807279e+03  -5.9965056e+02   8.2192492e+01
   1.2807736e+03  -6.0613494e+02   8.3074203e+01
   1.2808194e+03  -6.1275962e+02   8.3975208e+01
   1.2808652e+03  -6.1952920e+02   8.4896147e+01
   1.2809110e+03  -6.2644849e+02   8.5837690e+01
   1.2809567e+03  -6.3352250e+02   8.6800536e+01
   1.2810025e+03  -6.4075649e+02   8.7785416e+01
   1.2810483e+03  -6.4815595e+02   8.8793095e+01
   1.2810941e+03  -6.5572660e+02   8.9824374e+01
   1.2811398e+03  -6.6347448e+02   9.0880092e+01
   1.2811856e+03  -6.7140587e+02   9.1961127e+01
   1.2812314e+03  -6.7952736e+02   9.3068403e+01
   1.2812772e+03  -6.8784589e+02   9.4202885e+01
   1.2813230e+03  -6.9636870e+02   9.5365589e+01
   1.2813687e+03  -7.0510340e+02   9.6557581e+01
   1.2814145e+03  -7.1405802e+02   9.7779981e+01
   1.2814603e+03  -7.2324094e+02   9.9033970e+01
   1.2815061e+03  -7.3266102e+02   1.0032079e+02
   1.2815518e+03  -7.4232756e+02   1.0164173e+02
   1.2815976e+03  -7.5225037e+02   1.0299819e+02
   1.2816434e+03  -7.6243976e+02   1.0439161e+02
   1.2816892e+03  -7.7290663e+02   1.0582352e+02
   1.2817350e+03  -7.8366247e+02   1.0729554e+02
   1.2817807e+03  -7.9471941e+02   1.0880938e+02
   1.2818265e+03  -8.0609026e+02   1.1036685e+02
   1.2818723e+03  -8.1778861e+02   1.1196985e+02
   1.2819181e+03  -8.2982878e+02   1.1362041e+02
   1.2819638e+03  -8.4222600e+02   1.1532069e+02
   1.2820096e+03  -8.5499637e+02   1.1707296e+02
   1.2820554e+03  -8.6815700e+02   1.1887965e+02
   1.2821012e+03  -8.8172607e+02   1.2074332e+02
   1.2821469e+03  -8.9572287e+02   1.2266672e+02
   1.2821927e+03  -9.1016796e+02   1.2465276e+02
   1.2822385e+03  -9.2508322e+02   1.2670455e+02
   1.2822843e+03  -9.4049198e+02   1.2882541e+02
   1.2823301e+03  -9.5641916e+02   1.3101889e+02
   1.2823758e+03  -9.7289135e+02   1.3328879e+02
   1.2824216e+03  -9.8993701e+02   1.3563915e+02
   1.2824674e+03  -1.0075866e+03   1.3807434e+02
   1.2825132e+03  -1.0258729e+03   1.4059903e+02
   1.2825589e+03  -1.0448308e+03   1.4321824e+02
   1.2826047e+03  -1.0644982e+03   1.4593739e+02
   1.2826505e+03  -1.0849155e+03   1.4876229e+02
   1.2826963e+03  -1.1061266e+03   1.5169924e+02
   1.2827420e+03  -1.1281785e+03   1.5475503e+02
   1.2827878e+03  -1.1511224e+03   1.5793703e+02
   1.2828336e+03  -1.1750134e+03   1.6125320e+02
   1.2828794e+03  -1.1999115e+03   1.6471221e+02
   1.2829252e+03  -1.2258816e+03   1.6832349e+02
   1.2829709e+03  -1.2529945e+03   1.7209732e+02
   1.2830167e+03  -1.2813275e+03   1.7604490e+02
   1.2830625e+03  -1.3109646e+03   1.8017851e+02
   1.2831083e+03  -1.3419981e+03   1.8451161e+02
   1.2831540e+03  -1.3745290e+03   1.8905899e+02
   1.2831998e+03  -1.4086684e+03   1.9383692e+02
   1.2832456e+03  -1.4445386e+03   1.9886338e+02
   1.2832914e+03  -1.4822746e+03   2.0415826e+02
   1.2833371e+03  -1.5220260e+03   2.0974363e+02
   1.2833829e+03  -1.5639586e+03   2.1564405e+02
   1.2834287e+03  -1.6082569e+03   2.2188691e+02
   1.2834745e+03  -1.6551271e+03   2.2850289e+02
   1.2835203e+03  -1.7047997e+03   2.3552643e+02
   1.2835660e+03  -1.7575339e+03   2.4299635e+02
   1.2836118e+03  -1.8136217e+03   2.5095654e+02
   1.2836576e+03  -1.8733935e+03   2.5945686e+02
   1.2837034e+03  -1.9372247e+03   2.6855414e+02
   1.2837491e+03  -2.0055432e+03   2.7831347e+02
   1.2837949e+03  -2.0788395e+03   2.8880975e+02
   1.2838407e+03  -2.1576783e+03   3.0012963e+02
   1.2838865e+03  -2.2427130e+03   3.1237384e+02
   1.2839322e+03  -2.3347036e+03   3.2566025e+02
   1.2839780e+03  -2.4345403e+03   3.4012761e+02
   1.2840238e+03  -2.5432715e+03   3.5594044e+02
   1.2840696e+03  -2.6621412e+03   3.7329521e+02
   1.2841154e+03  -2.7926367e+03   3.9242855e+02
   1.2841611e+03  -2.9365514e+03   4.1362804e+02
   1.2842069e+03  -3.0960672e+03   4.3724662e+02
   1.2842527e+03  -3.2738662e+03   4.6372228e+02
   1.2842985e+03  -3.4732827e+03   4.9360523e+02
   1.2843442e+03  -3.6985141e+03   5.2759619e+02
   1.2843900e+03  -3.9549195e+03   5.6660146e+02
   1.2844358e+03  -4.2494514e+03   6.1181398e+02
   1.2844816e+03  -4.5912959e+03   6.6483589e+02
   1.2845274e+03  -4.9928465e+03   7.2786952e+02
   1.2845731e+03  -5.4712393e+03   8.0402588e+02
   1.2846189e+03  -6.0508595e+03   8.9784382e+02
   1.2846647e+03  -6.7676275e+03   1.0162086e+03
   1.2847105e+03  -7.6767315e+03   1.1700776e+03
   1.2847562e+03  -8.8675398e+03   1.3779732e+03
   1.2848020e+03  -1.0494888e+04   1.6737615e+03
   1.2848478e+03  -1.2852390e+04   2.1263030e+03
   1.2848936e+03  -1.6572464e+04   2.8986917e+03
   1.2849393e+03  -2.3310686e+04   4.4819113e+03
   1.2849851e+03  -3.9183563e+04   9.1812693e+03
   1.2850309e+03  -1.1558521e+05   5.5737350e+04
   1.2850767e+03   9.7369822e+04   1.0577189e+04
   1.2851225e+03   3.6539950e+04  -1.5758462e+03
   1.2851682e+03   2.2347473e+04  -1.7369891e+03
   1.2852140e+03   1.6084512e+04  -1.4964934e+03
   1.2852598e+03   1.2561574e+04  -1.2771113e+03
   1.2853056e+03   1.0304208e+04  -1.1046015e+03
   1.2853513e+03   8.7345587e+03  -9.6990555e+02
   1.2853971e+03   7.5799905e+03  -8.6309464e+02
   1.2854429e+03   6.6951231e+03  -7.7678988e+02
   1.2854887e+03   5.9953574e+03  -7.0580482e+02
   1.2855344e+03   5.4281215e+03  -6.4649021e+02
   1.2855802e+03   4.9590275e+03  -5.9623762e+02
   1.2856260e+03   4.5646358e+03  -5.5314634e+02
   1.2856718e+03   4.2284200e+03  -5.1580432e+02
   1.2857176e+03   3.9383933e+03  -4.8314340e+02
   1.2857633e+03   3.6856501e+03  -4.5434201e+02
   1.2858091e+03   3.4634356e+03  -4.2875866e+02
   1.2858549e+03   3.2665339e+03  -4.0588558e+02
   1.2859007e+03   3.0908531e+03  -3.8531589e+02
   1.2859464e+03   2.9331382e+03  -3.6671982e+02
   1.2859922e+03   2.7907673e+03  -3.4982743e+02
   1.2860380e+03   2.6616053e+03  -3.3441566e+02
   1.2860838e+03   2.5438953e+03  -3.2029861e+02
   1.2861295e+03   2.4361791e+03  -3.0732015e+02
   1.2861753e+03   2.3372356e+03  -2.9534823e+02
   1.2862211e+03   2.2460351e+03  -2.8427038e+02
   1.2862669e+03   2.1617029e+03  -2.7399026e+02
   1.2863127e+03   2.0834914e+03  -2.6442486e+02
   1.2863584e+03   2.0107574e+03  -2.5550227e+02
   1.2864042e+03   1.9429450e+03  -2.4715989e+02
   1.2864500e+03   1.8795711e+03  -2.3934299e+02
   1.2864958e+03   1.8202137e+03  -2.3200350e+02
   1.2865415e+03   1.7645026e+03  -2.2509902e+02
   1.2865873e+03   1.7121119e+03  -2.1859204e+02
   1.2866331e+03   1.6627533e+03  -2.1244922e+02
   1.2866789e+03   1.6161711e+03  -2.0664084e+02
   1.2867247e+03   1.5721373e+03  -2.0114034e+02
   1.2867704e+03   1.5304484e+03  -1.9592388e+02
   1.2868162e+03   1.4909220e+03  -1.9097004e+02
   1.2868620e+03   1.4533940e+03  -1.8625947e+02
   1.2869078e+03   1.4177167e+03  -1.8177470e+02
   1.2869535e+03   1.3837563e+03  -1.7749987e+02
   1.2869993e+03   1.3513920e+03  -1.7342060e+02
   1.2870451e+03   1.3205138e+03  -1.6952375e+02
   1.2870909e+03   1.2910216e+03  -1.6579738e+02
   1.2871366e+03   1.2628241e+03  -1.6223053e+02
   1.2871824e+03   1.2358380e+03  -1.5881317e+02
   1.2872282e+03   1.2099868e+03  -1.5553611e+02
   1.2872740e+03   1.1852003e+03  -1.5239089e+02
   1.2873198e+03   1.1614142e+03  -1.4936969e+02
   1.2873655e+03   1.1385691e+03  -1.4646534e+02
   1.2874113e+03   1.1166102e+03  -1.4367118e+02
   1.2874571e+03   1.0954870e+03  -1.4098106e+02
   1.2875029e+03   1.0751525e+03  -1.3838927e+02
   1.2875486e+03   1.0555636e+03  -1.3589053e+02
   1.2875944e+03   1.0366798e+03  -1.3347990e+02
   1.2876402e+03   1.0184639e+03  -1.3115282e+02
   1.2876860e+03   1.0008809e+03  -1.2890501e+02
   1.2877317e+03   9.8389853e+02  -1.2673248e+02
   1.2877775e+03   9.6748645e+02  -1.2463153e+02
   1.2878233e+03   9.5161643e+02  -1.2259867e+02
   1.2878691e+03   9.3626206e+02  -1.2063064e+02
   1.2879149e+03   9.2139860e+02  -1.1872439e+02
   1.2879606e+03   9.0700289e+02  -1.1687706e+02
   1.2880064e+03   8.9305319e+02  -1.1508596e+02
   1.2880522e+03   8.7952908e+02  -1.1334856e+02
   1.2880980e+03   8.6641140e+02  -1.1166247e+02
   1.2881437e+03   8.5368208e+02  -1.1002547e+02
   1.2881895e+03   8.4132413e+02  -1.0843544e+02
   1.2882353e+03   8.2932155e+02  -1.0689038e+02
   1.2882811e+03   8.1765921e+02  -1.0538841e+02
   1.2883268e+03   8.0632285e+02  -1.0392776e+02
   1.2883726e+03   7.9529900e+02  -1.0250675e+02
   1.2884184e+03   7.8457491e+02  -1.0112378e+02
   1.2884642e+03   7.7413852e+02  -9.9777340e+01
   1.2885100e+03   7.6397840e+02  -9.8466011e+01
   1.2885557e+03   7.5408373e+02  -9.7188434e+01
   1.2886015e+03   7.4444425e+02  -9.5943321e+01
   1.2886473e+03   7.3505020e+02  -9.4729452e+01
   1.2886931e+03   7.2589233e+02  -9.3545666e+01
   1.2887388e+03   7.1696184e+02  -9.2390856e+01
   1.2887846e+03   7.0825038e+02  -9.1263974e+01
   1.2888304e+03   6.9974998e+02  -9.0164017e+01
   1.2888762e+03   6.9145306e+02  -8.9090033e+01
   1.2889220e+03   6.8335241e+02  -8.8041112e+01
   1.2889677e+03   6.7544115e+02  -8.7016387e+01
   1.2890135e+03   6.6771270e+02  -8.6015030e+01
   1.2890593e+03   6.6016081e+02  -8.5036251e+01
   1.2891051e+03   6.5277949e+02  -8.4079296e+01
   1.2891508e+03   6.4556303e+02  -8.3143441e+01
   1.2891966e+03   6.3850597e+02  -8.2227998e+01
   1.2892424e+03   6.3160309e+02  -8.1332306e+01
   1.2892882e+03   6.2484938e+02  -8.0455731e+01
   1.2893339e+03   6.1824007e+02  -7.9597670e+01
   1.2893797e+03   6.1177057e+02  -7.8757540e+01
   1.2894255e+03   6.0543650e+02  -7.7934787e+01
   1.2894713e+03   5.9923364e+02  -7.7128876e+01
   1.2895171e+03   5.9315797e+02  -7.6339296e+01
   1.2895628e+03   5.8720560e+02  -7.5565555e+01
   1.2896086e+03   5.8137283e+02  -7.4807181e+01
   1.2896544e+03   5.7565608e+02  -7.4063721e+01
   1.2897002e+03   5.7005194e+02  -7.3334740e+01
   1.2897459e+03   5.6455709e+02  -7.2619818e+01
   1.2897917e+03   5.5916839e+02  -7.1918553e+01
   1.2898375e+03   5.5388278e+02  -7.1230557e+01
   1.2898833e+03   5.4869733e+02  -7.0555457e+01
   1.2899290e+03   5.4360923e+02  -6.9892894e+01
   1.2899748e+03   5.3861575e+02  -6.9242522e+01
   1.2900206e+03   5.3371428e+02  -6.8604007e+01
   1.2900664e+03   5.2890231e+02  -6.7977028e+01
   1.2901122e+03   5.2417740e+02  -6.7361275e+01
   1.2901579e+03   5.1953722e+02  -6.6756449e+01
   1.2902037e+03   5.1497950e+02  -6.6162263e+01
   1.2902495e+03   5.1050207e+02  -6.5578437e+01
   1.2902953e+03   5.0610282e+02  -6.5004704e+01
   1.2903410e+03   5.0177972e+02  -6.4440803e+01
   1.2903868e+03   4.9753082e+02  -6.3886484e+01
   1.2904326e+03   4.9335422e+02  -6.3341505e+01
   1.2904784e+03   4.8924809e+02  -6.2805632e+01
   1.2905241e+03   4.8521066e+02  -6.2278638e+01
   1.2905699e+03   4.8124023e+02  -6.1760304e+01
   1.2906157e+03   4.7733513e+02  -6.1250419e+01
   1.2906615e+03   4.7349378e+02  -6.0748778e+01
   1.2907073e+03   4.6971461e+02  -6.0255183e+01
   1.2907530e+03   4.6599614e+02  -5.9769440e+01
   1.2907988e+03   4.6233692e+02  -5.9291366e+01
   1.2908446e+03   4.5873553e+02  -5.8820778e+01
   1.2908904e+03   4.5519063e+02  -5.8357503e+01
   1.2909361e+03   4.5170088e+02  -5.7901372e+01
   1.2909819e+03   4.4826502e+02  -5.7452220e+01
   1.2910277e+03   4.4488181e+02  -5.7009889e+01
   1.2910735e+03   4.4155004e+02  -5.6574225e+01
   1.2911192e+03   4.3826855e+02  -5.6145077e+01
   1.2911650e+03   4.3503621e+02  -5.5722300e+01
   1.2912108e+03   4.3185193e+02  -5.5305755e+01
   1.2912566e+03   4.2871465e+02  -5.4895303e+01
   1.2913024e+03   4.2562332e+02  -5.4490813e+01
   1.2913481e+03   4.2257694e+02  -5.4092154e+01
   1.2913939e+03   4.1957456e+02  -5.3699203e+01
   1.2914397e+03   4.1661521e+02  -5.3311837e+01
   1.2914855e+03   4.1369798e+02  -5.2929938e+01
   1.2915312e+03   4.1082197e+02  -5.2553390e+01
   1.2915770e+03   4.0798633e+02  -5.2182084e+01
   1.2916228e+03   4.0519021e+02  -5.1815908e+01
   1.2916686e+03   4.0243277e+02  -5.1454759e+01
   1.2917144e+03   3.9971324e+02  -5.1098532e+01
   1.2917601e+03   3.9703083e+02  -5.0747129e+01
   1.2918059e+03   3.9438479e+02  -5.0400452e+01
   1.2918517e+03   3.9177438e+02  -5.0058405e+01
   1.2918975e+03   3.8919889e+02  -4.9720898e+01
   1.2919432e+03   3.8665763e+02  -4.9387839e+01
   1.2919890e+03   3.8414991e+02  -4.9059142e+01
   1.2920348e+03   3.8167507e+02  -4.8734722e+01
   1.2920806e+03   3.7923248e+02  -4.8414495e+01
   1.2921263e+03   3.7682150e+02  -4.8098380e+01
   1.2921721e+03   3.7444154e+02  -4.7786300e+01
   1.2922179e+03   3.7209198e+02  -4.7478177e+01
   1.2922637e+03   3.6977226e+02  -4.7173936e+01
   1.2923095e+03   3.6748182e+02  -4.6873504e+01
   1.2923552e+03   3.6522009e+02  -4.6576811e+01
   1.2924010e+03   3.6298654e+02  -4.6283786e+01
   1.2924468e+03   3.6078065e+02  -4.5994363e+01
   1.2924926e+03   3.5860191e+02  -4.5708475e+01
   1.2925383e+03   3.5644983e+02  -4.5426058e+01
   1.2925841e+03   3.5432391e+02  -4.5147048e+01
   1.2926299e+03   3.5222368e+02  -4.4871385e+01
   1.2926757e+03   3.5014868e+02  -4.4599009e+01
   1.2927214e+03   3.4809845e+02  -4.4329861e+01
   1.2927672e+03   3.4607256e+02  -4.4063884e+01
   1.2928130e+03   3.4407058e+02  -4.3801023e+01
   1.2928588e+03   3.4209208e+02  -4.3541222e+01
   1.2929046e+03   3.4013666e+02  -4.3284429e+01
   1.2929503e+03   3.3820390e+02  -4.3030592e+01
   1.2929961e+03   3.3629343e+02  -4.2779659e+01
   1.2930419e+03   3.3440486e+02  -4.2531582e+01
   1.2930877e+03   3.3253781e+02  -4.2286312e+01
   1.2931334e+03   3.3069192e+02  -4.2043802e+01
   1.2931792e+03   3.2886683e+02  -4.1804004e+01
   1.2932250e+03   3.2706220e+02  -4.1566874e+01
   1.2932708e+03   3.2527767e+02  -4.1332368e+01
   1.2933165e+03   3.2351292e+02  -4.1100442e+01
   1.2933623e+03   3.2176761e+02  -4.0871054e+01
   1.2934081e+03   3.2004144e+02  -4.0644162e+01
   1.2934539e+03   3.1833408e+02  -4.0419726e+01
   1.2934997e+03   3.1664523e+02  -4.0197706e+01
   1.2935454e+03   3.1497460e+02  -3.9978063e+01
   1.2935912e+03   3.1332188e+02  -3.9760759e+01
   1.2936370e+03   3.1168680e+02  -3.9545758e+01
   1.2936828e+03   3.1006907e+02  -3.9333022e+01
   1.2937285e+03   3.0846841e+02  -3.9122517e+01
   1.2937743e+03   3.0688457e+02  -3.8914206e+01
   1.2938201e+03   3.0531726e+02  -3.8708057e+01
   1.2938659e+03   3.0376625e+02  -3.8504035e+01
   1.2939117e+03   3.0223127e+02  -3.8302108e+01
   1.2939574e+03   3.0071208e+02  -3.8102243e+01
   1.2940032e+03   2.9920844e+02  -3.7904410e+01
   1.2940490e+03   2.9772010e+02  -3.7708577e+01
   1.2940948e+03   2.9624684e+02  -3.7514715e+01
   1.2941405e+03   2.9478843e+02  -3.7322794e+01
   1.2941863e+03   2.9334464e+02  -3.7132784e+01
   1.2942321e+03   2.9191526e+02  -3.6944658e+01
   1.2942779e+03   2.9050007e+02  -3.6758388e+01
   1.2943236e+03   2.8909887e+02  -3.6573946e+01
   1.2943694e+03   2.8771144e+02  -3.6391305e+01
   1.2944152e+03   2.8633758e+02  -3.6210441e+01
   1.2944610e+03   2.8497710e+02  -3.6031326e+01
   1.2945068e+03   2.8362981e+02  -3.5853935e+01
   1.2945525e+03   2.8229550e+02  -3.5678245e+01
   1.2945983e+03   2.8097400e+02  -3.5504231e+01
   1.2946441e+03   2.7966512e+02  -3.5331869e+01
   1.2946899e+03   2.7836868e+02  -3.5161135e+01
   1.2947356e+03   2.7708450e+02  -3.4992008e+01
   1.2947814e+03   2.7581242e+02  -3.4824464e+01
   1.2948272e+03   2.7455225e+02  -3.4658482e+01
   1.2948730e+03   2.7330385e+02  -3.4494039e+01
   1.2949187e+03   2.7206703e+02  -3.4331116e+01
   1.2949645e+03   2.7084165e+02  -3.4169690e+01
   1.2950103e+03   2.6962753e+02  -3.4009742e+01
   1.2950561e+03   2.6842454e+02  -3.3851252e+01
   1.2951019e+03   2.6723251e+02  -3.3694199e+01
   1.2951476e+03   2.6605130e+02  -3.3538566e+01
   1.2951934e+03   2.6488076e+02  -3.3384331e+01
   1.2952392e+03   2.6372075e+02  -3.3231477e+01
   1.2952850e+03   2.6257112e+02  -3.3079986e+01
   1.2953307e+03   2.6143173e+02  -3.2929839e+01
   1.2953765e+03   2.6030246e+02  -3.2781019e+01
   1.2954223e+03   2.5918316e+02  -3.2633508e+01
   1.2954681e+03   2.5807370e+02  -3.2487289e+01
   1.2955138e+03   2.5697396e+02  -3.2342346e+01
   1.2955596e+03   2.5588380e+02  -3.2198660e+01
   1.2956054e+03   2.5480311e+02  -3.2056217e+01
   1.2956512e+03   2.5373176e+02  -3.1915000e+01
   1.2956970e+03   2.5266962e+02  -3.1774993e+01
   1.2957427e+03   2.5161659e+02  -3.1636180e+01
   1.2957885e+03   2.5057254e+02  -3.1498547e+01
   1.2958343e+03   2.4953735e+02  -3.1362078e+01
   1.2958801e+03   2.4851093e+02  -3.1226758e+01
   1.2959258e+03   2.4749315e+02  -3.1092574e+01
   1.2959716e+03   2.4648390e+02  -3.0959509e+01
   1.2960174e+03   2.4548309e+02  -3.0827551e+01
   1.2960632e+03   2.4449060e+02  -3.0696685e+01
   1.2961089e+03   2.4350633e+02  -3.0566898e+01
   1.2961547e+03   2.4253019e+02  -3.0438176e+01
   1.2962005e+03   2.4156206e+02  -3.0310507e+01
   1.2962463e+03   2.4060185e+02  -3.0183876e+01
   1.2962921e+03   2.3964947e+02  -3.0058271e+01
   1.2963378e+03   2.3870482e+02  -2.9933681e+01
   1.2963836e+03   2.3776780e+02  -2.9810091e+01
   1.2964294e+03   2.3683833e+02  -2.9687491e+01
   1.2964752e+03   2.3591631e+02  -2.9565869e+01
   1.2965209e+03   2.3500165e+02  -2.9445211e+01
   1.2965667e+03   2.3409427e+02  -2.9325508e+01
   1.2966125e+03   2.3319408e+02  -2.9206747e+01
   1.2966583e+03   2.3230099e+02  -2.9088918e+01
   1.2967041e+03   2.3141493e+02  -2.8972009e+01
   1.2967498e+03   2.3053580e+02  -2.8856010e+01
   1.2967956e+03   2.2966353e+02  -2.8740909e+01
   1.2968414e+03   2.2879804e+02  -2.8626698e+01
   1.2968872e+03   2.2793925e+02  -2.8513364e+01
   1.2969329e+03   2.2708708e+02  -2.8400899e+01
   1.2969787e+03   2.2624146e+02  -2.8289291e+01
   1.2970245e+03   2.2540230e+02  -2.8178532e+01
   1.2970703e+03   2.2456955e+02  -2.8068612e+01
   1.2971160e+03   2.2374312e+02  -2.7959521e+01
   1.2971618e+03   2.2292294e+02  -2.7851249e+01
   1.2972076e+03   2.2210894e+02  -2.7743788e+01
   1.2972534e+03   2.2130105e+02  -2.7637129e+01
   1.2972992e+03   2.2049921e+02  -2.7531262e+01
   1.2973449e+03   2.1970335e+02  -2.7426178e+01
   1.2973907e+03   2.1891339e+02  -2.7321870e+01
   1.2974365e+03   2.1812928e+02  -2.7218329e+01
   1.2974823e+03   2.1735095e+02  -2.7115545e+01
   1.2975280e+03   2.1657834e+02  -2.7013511e+01
   1.2975738e+03   2.1581138e+02  -2.6912219e+01
   1.2976196e+03   2.1505001e+02  -2.6811660e+01
   1.2976654e+03   2.1429417e+02  -2.6711827e+01
   1.2977111e+03   2.1354380e+02  -2.6612712e+01
   1.2977569e+03   2.1279885e+02  -2.6514307e+01
   1.2978027e+03   2.1205925e+02  -2.6416604e+01
   1.2978485e+03   2.1132494e+02  -2.6319596e+01
   1.2978943e+03   2.1059588e+02  -2.6223276e+01
   1.2979400e+03   2.0987200e+02  -2.6127636e+01
   1.2979858e+03   2.0915325e+02  -2.6032669e+01
   1.2980316e+03   2.0843957e+02  -2.5938369e+01
   1.2980774e+03   2.0773091e+02  -2.5844727e+01
   1.2981231e+03   2.0702723e+02  -2.5751738e+01
   1.2981689e+03   2.0632846e+02  -2.5659394e+01
   1.2982147e+03   2.0563455e+02  -2.5567689e+01
   1.2982605e+03   2.0494546e+02  -2.5476615e+01
   1.2983062e+03   2.0426113e+02  -2.5386168e+01
   1.2983520e+03   2.0358152e+02  -2.5296340e+01
   1.2983978e+03   2.0290657e+02  -2.5207124e+01
   1.2984436e+03   2.0223625e+02  -2.5118515e+01
   1.2984894e+03   2.0157050e+02  -2.5030507e+01
   1.2985351e+03   2.0090927e+02  -2.4943093e+01
   1.2985809e+03   2.0025252e+02  -2.4856267e+01
   1.2986267e+03   1.9960020e+02  -2.4770024e+01
   1.2986725e+03   1.9895228e+02  -2.4684357e+01
   1.2987182e+03   1.9830870e+02  -2.4599261e+01
   1.2987640e+03   1.9766942e+02  -2.4514730e+01
   1.2988098e+03   1.9703440e+02  -2.4430759e+01
   1.2988556e+03   1.9640360e+02  -2.4347342e+01
   1.2989014e+03   1.9577697e+02  -2.4264473e+01
   1.2989471e+03   1.9515448e+02  -2.4182148e+01
   1.2989929e+03   1.9453608e+02  -2.4100360e+01
   1.2990387e+03   1.9392173e+02  -2.4019105e+01
   1.2990845e+03   1.9331139e+02  -2.3938377e+01
   1.2991302e+03   1.9270503e+02  -2.3858172e+01
   1.2991760e+03   1.9210260e+02  -2.3778483e+01
   1.2992218e+03   1.9150407e+02  -2.3699307e+01
   1.2992676e+03   1.9090940e+02  -2.3620638e+01
   1.2993133e+03   1.9031855e+02  -2.3542472e+01
   1.2993591e+03   1.8973149e+02  -2.3464803e+01
   1.2994049e+03   1.8914817e+02  -2.3387627e+01
   1.2994507e+03   1.8856857e+02  -2.3310940e+01
   1.2994965e+03   1.8799265e+02  -2.3234735e+01
   1.2995422e+03   1.8742037e+02  -2.3159010e+01
   1.2995880e+03   1.8685170e+02  -2.3083760e+01
   1.2996338e+03   1.8628660e+02  -2.3008979e+01
   1.2996796e+03   1.8572505e+02  -2.2934664e+01
   1.2997253e+03   1.8516700e+02  -2.2860811e+01
   1.2997711e+03   1.8461243e+02  -2.2787415e+01
   1.2998169e+03   1.8406131e+02  -2.2714471e+01
   1.2998627e+03   1.8351359e+02  -2.2641976e+01
   1.2999084e+03   1.8296925e+02  -2.2569925e+01
   1.2999542e+03   1.8242827e+02  -2.2498315e+01
   1.3000000e+03   1.8189060e+02  -2.2427142e+01
