# Supplementary material for: LIGHT-SABRE Hyperpolarizes 1-13C-Pyruvate Continuously without Magnetic Field Cycling
Source: J Phys Chem C Nanomater Interfaces. 2023 Apr 4;127(14):6744–53. doi: 10.1021/acs.jpcc.3c01128 (PMC10108362; doi:10.1021/acs.jpcc.3c01128)
Supplement: Supplementary file 2 — jp3c01128_si_002.zip [file jp3c01128_si_002.zip › LIGHT_SABRE_2023_Paper_Pyruvate_JPCC/out/SLIC_SHEATH_SABRE_HH-C_30.dat]

   1.2700160e+03  -1.6817344e+02   2.4016429e+01
   1.2700618e+03  -1.6870537e+02   2.4087887e+01
   1.2701076e+03  -1.6924056e+02   2.4159784e+01
   1.2701534e+03  -1.6977905e+02   2.4232124e+01
   1.2701991e+03  -1.7032086e+02   2.4304910e+01
   1.2702449e+03  -1.7086603e+02   2.4378148e+01
   1.2702907e+03  -1.7141458e+02   2.4451841e+01
   1.2703365e+03  -1.7196654e+02   2.4525994e+01
   1.2703822e+03  -1.7252196e+02   2.4600610e+01
   1.2704280e+03  -1.7308085e+02   2.4675694e+01
   1.2704738e+03  -1.7364326e+02   2.4751251e+01
   1.2705196e+03  -1.7420922e+02   2.4827286e+01
   1.2705653e+03  -1.7477876e+02   2.4903801e+01
   1.2706111e+03  -1.7535191e+02   2.4980804e+01
   1.2706569e+03  -1.7592871e+02   2.5058297e+01
   1.2707027e+03  -1.7650920e+02   2.5136285e+01
   1.2707485e+03  -1.7709340e+02   2.5214774e+01
   1.2707942e+03  -1.7768136e+02   2.5293768e+01
   1.2708400e+03  -1.7827311e+02   2.5373273e+01
   1.2708858e+03  -1.7886870e+02   2.5453292e+01
   1.2709316e+03  -1.7946814e+02   2.5533832e+01
   1.2709773e+03  -1.8007149e+02   2.5614896e+01
   1.2710231e+03  -1.8067878e+02   2.5696492e+01
   1.2710689e+03  -1.8129005e+02   2.5778622e+01
   1.2711147e+03  -1.8190534e+02   2.5861294e+01
   1.2711604e+03  -1.8252469e+02   2.5944512e+01
   1.2712062e+03  -1.8314814e+02   2.6028281e+01
   1.2712520e+03  -1.8377573e+02   2.6112608e+01
   1.2712978e+03  -1.8440750e+02   2.6197498e+01
   1.2713436e+03  -1.8504350e+02   2.6282956e+01
   1.2713893e+03  -1.8568376e+02   2.6368988e+01
   1.2714351e+03  -1.8632833e+02   2.6455600e+01
   1.2714809e+03  -1.8697725e+02   2.6542798e+01
   1.2715267e+03  -1.8763057e+02   2.6630588e+01
   1.2715724e+03  -1.8828833e+02   2.6718976e+01
   1.2716182e+03  -1.8895058e+02   2.6807968e+01
   1.2716640e+03  -1.8961736e+02   2.6897570e+01
   1.2717098e+03  -1.9028872e+02   2.6987788e+01
   1.2717556e+03  -1.9096471e+02   2.7078630e+01
   1.2718013e+03  -1.9164537e+02   2.7170101e+01
   1.2718471e+03  -1.9233076e+02   2.7262208e+01
   1.2718929e+03  -1.9302092e+02   2.7354958e+01
   1.2719387e+03  -1.9371590e+02   2.7448357e+01
   1.2719844e+03  -1.9441576e+02   2.7542412e+01
   1.2720302e+03  -1.9512054e+02   2.7637131e+01
   1.2720760e+03  -1.9583030e+02   2.7732520e+01
   1.2721218e+03  -1.9654508e+02   2.7828586e+01
   1.2721675e+03  -1.9726496e+02   2.7925337e+01
   1.2722133e+03  -1.9798996e+02   2.8022780e+01
   1.2722591e+03  -1.9872017e+02   2.8120922e+01
   1.2723049e+03  -1.9945562e+02   2.8219772e+01
   1.2723507e+03  -2.0019638e+02   2.8319336e+01
   1.2723964e+03  -2.0094250e+02   2.8419623e+01
   1.2724422e+03  -2.0169404e+02   2.8520640e+01
   1.2724880e+03  -2.0245106e+02   2.8622395e+01
   1.2725338e+03  -2.0321363e+02   2.8724897e+01
   1.2725795e+03  -2.0398179e+02   2.8828154e+01
   1.2726253e+03  -2.0475562e+02   2.8932173e+01
   1.2726711e+03  -2.0553518e+02   2.9036965e+01
   1.2727169e+03  -2.0632053e+02   2.9142537e+01
   1.2727626e+03  -2.0711173e+02   2.9248897e+01
   1.2728084e+03  -2.0790886e+02   2.9356056e+01
   1.2728542e+03  -2.0871197e+02   2.9464022e+01
   1.2729000e+03  -2.0952114e+02   2.9572803e+01
   1.2729458e+03  -2.1033643e+02   2.9682410e+01
   1.2729915e+03  -2.1115792e+02   2.9792852e+01
   1.2730373e+03  -2.1198567e+02   2.9904139e+01
   1.2730831e+03  -2.1281976e+02   3.0016279e+01
   1.2731289e+03  -2.1366026e+02   3.0129283e+01
   1.2731746e+03  -2.1450724e+02   3.0243162e+01
   1.2732204e+03  -2.1536078e+02   3.0357924e+01
   1.2732662e+03  -2.1622095e+02   3.0473581e+01
   1.2733120e+03  -2.1708784e+02   3.0590143e+01
   1.2733577e+03  -2.1796152e+02   3.0707621e+01
   1.2734035e+03  -2.1884208e+02   3.0826026e+01
   1.2734493e+03  -2.1972958e+02   3.0945368e+01
   1.2734951e+03  -2.2062412e+02   3.1065659e+01
   1.2735409e+03  -2.2152578e+02   3.1186909e+01
   1.2735866e+03  -2.2243465e+02   3.1309132e+01
   1.2736324e+03  -2.2335081e+02   3.1432338e+01
   1.2736782e+03  -2.2427435e+02   3.1556539e+01
   1.2737240e+03  -2.2520535e+02   3.1681748e+01
   1.2737697e+03  -2.2614392e+02   3.1807976e+01
   1.2738155e+03  -2.2709014e+02   3.1935237e+01
   1.2738613e+03  -2.2804411e+02   3.2063543e+01
   1.2739071e+03  -2.2900592e+02   3.2192906e+01
   1.2739528e+03  -2.2997566e+02   3.2323341e+01
   1.2739986e+03  -2.3095345e+02   3.2454860e+01
   1.2740444e+03  -2.3193937e+02   3.2587477e+01
   1.2740902e+03  -2.3293354e+02   3.2721206e+01
   1.2741360e+03  -2.3393604e+02   3.2856061e+01
   1.2741817e+03  -2.3494700e+02   3.2992056e+01
   1.2742275e+03  -2.3596651e+02   3.3129206e+01
   1.2742733e+03  -2.3699469e+02   3.3267525e+01
   1.2743191e+03  -2.3803164e+02   3.3407029e+01
   1.2743648e+03  -2.3907749e+02   3.3547732e+01
   1.2744106e+03  -2.4013233e+02   3.3689651e+01
   1.2744564e+03  -2.4119630e+02   3.3832801e+01
   1.2745022e+03  -2.4226951e+02   3.3977198e+01
   1.2745480e+03  -2.4335207e+02   3.4122859e+01
   1.2745937e+03  -2.4444412e+02   3.4269800e+01
   1.2746395e+03  -2.4554578e+02   3.4418038e+01
   1.2746853e+03  -2.4665717e+02   3.4567591e+01
   1.2747311e+03  -2.4777843e+02   3.4718476e+01
   1.2747768e+03  -2.4890968e+02   3.4870711e+01
   1.2748226e+03  -2.5005106e+02   3.5024314e+01
   1.2748684e+03  -2.5120271e+02   3.5179304e+01
   1.2749142e+03  -2.5236477e+02   3.5335699e+01
   1.2749599e+03  -2.5353738e+02   3.5493520e+01
   1.2750057e+03  -2.5472068e+02   3.5652785e+01
   1.2750515e+03  -2.5591481e+02   3.5813514e+01
   1.2750973e+03  -2.5711994e+02   3.5975727e+01
   1.2751431e+03  -2.5833621e+02   3.6139446e+01
   1.2751888e+03  -2.5956377e+02   3.6304692e+01
   1.2752346e+03  -2.6080279e+02   3.6471485e+01
   1.2752804e+03  -2.6205342e+02   3.6639848e+01
   1.2753262e+03  -2.6331584e+02   3.6809803e+01
   1.2753719e+03  -2.6459020e+02   3.6981372e+01
   1.2754177e+03  -2.6587667e+02   3.7154580e+01
   1.2754635e+03  -2.6717544e+02   3.7329448e+01
   1.2755093e+03  -2.6848667e+02   3.7506002e+01
   1.2755550e+03  -2.6981055e+02   3.7684266e+01
   1.2756008e+03  -2.7114727e+02   3.7864265e+01
   1.2756466e+03  -2.7249700e+02   3.8046024e+01
   1.2756924e+03  -2.7385994e+02   3.8229570e+01
   1.2757382e+03  -2.7523628e+02   3.8414928e+01
   1.2757839e+03  -2.7662623e+02   3.8602126e+01
   1.2758297e+03  -2.7802998e+02   3.8791192e+01
   1.2758755e+03  -2.7944775e+02   3.8982153e+01
   1.2759213e+03  -2.8087974e+02   3.9175038e+01
   1.2759670e+03  -2.8232617e+02   3.9369876e+01
   1.2760128e+03  -2.8378725e+02   3.9566697e+01
   1.2760586e+03  -2.8526322e+02   3.9765532e+01
   1.2761044e+03  -2.8675429e+02   3.9966412e+01
   1.2761501e+03  -2.8826071e+02   4.0169368e+01
   1.2761959e+03  -2.8978271e+02   4.0374433e+01
   1.2762417e+03  -2.9132053e+02   4.0581640e+01
   1.2762875e+03  -2.9287443e+02   4.0791022e+01
   1.2763333e+03  -2.9444465e+02   4.1002615e+01
   1.2763790e+03  -2.9603145e+02   4.1216452e+01
   1.2764248e+03  -2.9763510e+02   4.1432571e+01
   1.2764706e+03  -2.9925587e+02   4.1651008e+01
   1.2765164e+03  -3.0089403e+02   4.1871800e+01
   1.2765621e+03  -3.0254986e+02   4.2094986e+01
   1.2766079e+03  -3.0422366e+02   4.2320605e+01
   1.2766537e+03  -3.0591571e+02   4.2548697e+01
   1.2766995e+03  -3.0762632e+02   4.2779302e+01
   1.2767453e+03  -3.0935578e+02   4.3012464e+01
   1.2767910e+03  -3.1110443e+02   4.3248223e+01
   1.2768368e+03  -3.1287256e+02   4.3486625e+01
   1.2768826e+03  -3.1466053e+02   4.3727713e+01
   1.2769284e+03  -3.1646865e+02   4.3971534e+01
   1.2769741e+03  -3.1829727e+02   4.4218134e+01
   1.2770199e+03  -3.2014675e+02   4.4467561e+01
   1.2770657e+03  -3.2201744e+02   4.4719864e+01
   1.2771115e+03  -3.2390970e+02   4.4975093e+01
   1.2771572e+03  -3.2582392e+02   4.5233299e+01
   1.2772030e+03  -3.2776047e+02   4.5494535e+01
   1.2772488e+03  -3.2971976e+02   4.5758854e+01
   1.2772946e+03  -3.3170218e+02   4.6026311e+01
   1.2773404e+03  -3.3370814e+02   4.6296962e+01
   1.2773861e+03  -3.3573807e+02   4.6570866e+01
   1.2774319e+03  -3.3779240e+02   4.6848080e+01
   1.2774777e+03  -3.3987157e+02   4.7128666e+01
   1.2775235e+03  -3.4197604e+02   4.7412686e+01
   1.2775692e+03  -3.4410626e+02   4.7700202e+01
   1.2776150e+03  -3.4626272e+02   4.7991279e+01
   1.2776608e+03  -3.4844590e+02   4.8285985e+01
   1.2777066e+03  -3.5065630e+02   4.8584388e+01
   1.2777523e+03  -3.5289444e+02   4.8886557e+01
   1.2777981e+03  -3.5516083e+02   4.9192565e+01
   1.2778439e+03  -3.5745602e+02   4.9502485e+01
   1.2778897e+03  -3.5978056e+02   4.9816393e+01
   1.2779355e+03  -3.6213502e+02   5.0134365e+01
   1.2779812e+03  -3.6451997e+02   5.0456482e+01
   1.2780270e+03  -3.6693602e+02   5.0782826e+01
   1.2780728e+03  -3.6938377e+02   5.1113479e+01
   1.2781186e+03  -3.7186385e+02   5.1448528e+01
   1.2781643e+03  -3.7437691e+02   5.1788062e+01
   1.2782101e+03  -3.7692362e+02   5.2132170e+01
   1.2782559e+03  -3.7950464e+02   5.2480946e+01
   1.2783017e+03  -3.8212068e+02   5.2834485e+01
   1.2783474e+03  -3.8477245e+02   5.3192887e+01
   1.2783932e+03  -3.8746070e+02   5.3556251e+01
   1.2784390e+03  -3.9018617e+02   5.3924682e+01
   1.2784848e+03  -3.9294966e+02   5.4298286e+01
   1.2785306e+03  -3.9575195e+02   5.4677173e+01
   1.2785763e+03  -3.9859388e+02   5.5061457e+01
   1.2786221e+03  -4.0147628e+02   5.5451253e+01
   1.2786679e+03  -4.0440004e+02   5.5846680e+01
   1.2787137e+03  -4.0736604e+02   5.6247862e+01
   1.2787594e+03  -4.1037520e+02   5.6654925e+01
   1.2788052e+03  -4.1342848e+02   5.7068000e+01
   1.2788510e+03  -4.1652686e+02   5.7487220e+01
   1.2788968e+03  -4.1967134e+02   5.7912724e+01
   1.2789425e+03  -4.2286295e+02   5.8344654e+01
   1.2789883e+03  -4.2610277e+02   5.8783157e+01
   1.2790341e+03  -4.2939189e+02   5.9228384e+01
   1.2790799e+03  -4.3273145e+02   5.9680491e+01
   1.2791257e+03  -4.3612261e+02   6.0139639e+01
   1.2791714e+03  -4.3956659e+02   6.0605994e+01
   1.2792172e+03  -4.4306462e+02   6.1079726e+01
   1.2792630e+03  -4.4661799e+02   6.1561012e+01
   1.2793088e+03  -4.5022802e+02   6.2050034e+01
   1.2793545e+03  -4.5389608e+02   6.2546980e+01
   1.2794003e+03  -4.5762358e+02   6.3052045e+01
   1.2794461e+03  -4.6141197e+02   6.3565429e+01
   1.2794919e+03  -4.6526275e+02   6.4087339e+01
   1.2795377e+03  -4.6917749e+02   6.4617989e+01
   1.2795834e+03  -4.7315779e+02   6.5157601e+01
   1.2796292e+03  -4.7720530e+02   6.5706405e+01
   1.2796750e+03  -4.8132176e+02   6.6264636e+01
   1.2797208e+03  -4.8550892e+02   6.6832539e+01
   1.2797665e+03  -4.8976863e+02   6.7410369e+01
   1.2798123e+03  -4.9410279e+02   6.7998388e+01
   1.2798581e+03  -4.9851337e+02   6.8596868e+01
   1.2799039e+03  -5.0300241e+02   6.9206091e+01
   1.2799496e+03  -5.0757202e+02   6.9826347e+01
   1.2799954e+03  -5.1222438e+02   7.0457941e+01
   1.2800412e+03  -5.1696178e+02   7.1101185e+01
   1.2800870e+03  -5.2178655e+02   7.1756406e+01
   1.2801328e+03  -5.2670114e+02   7.2423939e+01
   1.2801785e+03  -5.3170808e+02   7.3104137e+01
   1.2802243e+03  -5.3681000e+02   7.3797363e+01
   1.2802701e+03  -5.4200963e+02   7.4503994e+01
   1.2803159e+03  -5.4730979e+02   7.5224424e+01
   1.2803616e+03  -5.5271344e+02   7.5959060e+01
   1.2804074e+03  -5.5822363e+02   7.6708327e+01
   1.2804532e+03  -5.6384355e+02   7.7472667e+01
   1.2804990e+03  -5.6957650e+02   7.8252538e+01
   1.2805447e+03  -5.7542593e+02   7.9048420e+01
   1.2805905e+03  -5.8139543e+02   7.9860810e+01
   1.2806363e+03  -5.8748873e+02   8.0690226e+01
   1.2806821e+03  -5.9370972e+02   8.1537211e+01
   1.2807279e+03  -6.0006246e+02   8.2402329e+01
   1.2807736e+03  -6.0655117e+02   8.3286167e+01
   1.2808194e+03  -6.1318028e+02   8.4189340e+01
   1.2808652e+03  -6.1995438e+02   8.5112490e+01
   1.2809110e+03  -6.2687828e+02   8.6056286e+01
   1.2809567e+03  -6.3395702e+02   8.7021430e+01
   1.2810025e+03  -6.4119583e+02   8.8008653e+01
   1.2810483e+03  -6.4860022e+02   8.9018722e+01
   1.2810941e+03  -6.5617593e+02   9.0052440e+01
   1.2811398e+03  -6.6392897e+02   9.1110646e+01
   1.2811856e+03  -6.7186564e+02   9.2194221e+01
   1.2812314e+03  -6.7999255e+02   9.3304089e+01
   1.2812772e+03  -6.8831662e+02   9.4441218e+01
   1.2813230e+03  -6.9684510e+02   9.5606625e+01
   1.2813687e+03  -7.0558563e+02   9.6801377e+01
   1.2814145e+03  -7.1454621e+02   9.8026598e+01
   1.2814603e+03  -7.2373525e+02   9.9283468e+01
   1.2815061e+03  -7.3316161e+02   1.0057323e+02
   1.2815518e+03  -7.4283459e+02   1.0189719e+02
   1.2815976e+03  -7.5276400e+02   1.0325673e+02
   1.2816434e+03  -7.6296019e+02   1.0465329e+02
   1.2816892e+03  -7.7343404e+02   1.0608843e+02
   1.2817350e+03  -7.8419704e+02   1.0756374e+02
   1.2817807e+03  -7.9526136e+02   1.0908095e+02
   1.2818265e+03  -8.0663980e+02   1.1064187e+02
   1.2818723e+03  -8.1834595e+02   1.1224841e+02
   1.2819181e+03  -8.3039417e+02   1.1390260e+02
   1.2819638e+03  -8.4279967e+02   1.1560659e+02
   1.2820096e+03  -8.5557858e+02   1.1736266e+02
   1.2820554e+03  -8.6874803e+02   1.1917325e+02
   1.2821012e+03  -8.8232618e+02   1.2104092e+02
   1.2821469e+03  -8.9633237e+02   1.2296843e+02
   1.2821927e+03  -9.1078715e+02   1.2495868e+02
   1.2822385e+03  -9.2571243e+02   1.2701481e+02
   1.2822843e+03  -9.4113157e+02   1.2914012e+02
   1.2823301e+03  -9.5706947e+02   1.3133817e+02
   1.2823758e+03  -9.7355277e+02   1.3361276e+02
   1.2824216e+03  -9.9060996e+02   1.3596797e+02
   1.2824674e+03  -1.0082715e+03   1.3840814e+02
   1.2825132e+03  -1.0265702e+03   1.4093796e+02
   1.2825589e+03  -1.0455410e+03   1.4356246e+02
   1.2826047e+03  -1.0652217e+03   1.4628706e+02
   1.2826505e+03  -1.0856530e+03   1.4911759e+02
   1.2826963e+03  -1.1068786e+03   1.5206035e+02
   1.2827420e+03  -1.1289456e+03   1.5512215e+02
   1.2827878e+03  -1.1519053e+03   1.5831037e+02
   1.2828336e+03  -1.1758128e+03   1.6163298e+02
   1.2828794e+03  -1.2007280e+03   1.6509866e+02
   1.2829252e+03  -1.2267162e+03   1.6871687e+02
   1.2829709e+03  -1.2538480e+03   1.7249789e+02
   1.2830167e+03  -1.2822007e+03   1.7645295e+02
   1.2830625e+03  -1.3118586e+03   1.8059435e+02
   1.2831083e+03  -1.3429139e+03   1.8493557e+02
   1.2831540e+03  -1.3754677e+03   1.8949143e+02
   1.2831998e+03  -1.4096313e+03   1.9427822e+02
   1.2832456e+03  -1.4455271e+03   1.9931397e+02
   1.2832914e+03  -1.4832901e+03   2.0461860e+02
   1.2833371e+03  -1.5230700e+03   2.1021422e+02
   1.2833829e+03  -1.5650328e+03   2.1612543e+02
   1.2834287e+03  -1.6093632e+03   2.2237968e+02
   1.2834745e+03  -1.6562674e+03   2.2900771e+02
   1.2835203e+03  -1.7059763e+03   2.3604402e+02
   1.2835660e+03  -1.7587491e+03   2.4352752e+02
   1.2836118e+03  -1.8148782e+03   2.5150218e+02
   1.2836576e+03  -1.8746942e+03   2.6001796e+02
   1.2837034e+03  -1.9385728e+03   2.6913180e+02
   1.2837491e+03  -2.0069423e+03   2.7890893e+02
   1.2837949e+03  -2.0802936e+03   2.8942439e+02
   1.2838407e+03  -2.1591916e+03   3.0076501e+02
   1.2838865e+03  -2.2442904e+03   3.1303173e+02
   1.2839322e+03  -2.3363508e+03   3.2634264e+02
   1.2839780e+03  -2.4362633e+03   3.4083678e+02
   1.2840238e+03  -2.5450773e+03   3.5667897e+02
   1.2840696e+03  -2.6640379e+03   3.7406607e+02
   1.2841154e+03  -2.7946334e+03   3.9323517e+02
   1.2841611e+03  -2.9386585e+03   4.1447437e+02
   1.2842069e+03  -3.0982969e+03   4.3813726e+02
   1.2842527e+03  -3.2762327e+03   4.6466262e+02
   1.2842985e+03  -3.4758028e+03   4.9460161e+02
   1.2843442e+03  -3.7012078e+03   5.2865614e+02
   1.2843900e+03  -3.9578108e+03   5.6773399e+02
   1.2844358e+03  -4.2525699e+03   6.1302998e+02
   1.2844816e+03  -4.5946778e+03   6.6614869e+02
   1.2845274e+03  -4.9965378e+03   7.2929563e+02
   1.2845731e+03  -5.4752990e+03   8.0558607e+02
   1.2846189e+03  -6.0553653e+03   8.9956469e+02
   1.2846647e+03  -6.7726849e+03   1.0181249e+03
   1.2847105e+03  -7.6824889e+03   1.1722359e+03
   1.2847562e+03  -8.8742153e+03   1.3804378e+03
   1.2848020e+03  -1.0502822e+04   1.6766237e+03
   1.2848478e+03  -1.2862158e+04   2.1296968e+03
   1.2848936e+03  -1.6585160e+04   2.9028158e+03
   1.2849393e+03  -2.3328836e+04   4.4870209e+03
   1.2849851e+03  -3.9215696e+04   9.1870396e+03
   1.2850309e+03  -1.1574129e+05   5.5726568e+04
   1.2850767e+03   9.7471235e+04   1.0499942e+04
   1.2851225e+03   3.6568641e+04  -1.5951818e+03
   1.2851682e+03   2.2364487e+04  -1.7473231e+03
   1.2852140e+03   1.6096648e+04  -1.5034802e+03
   1.2852598e+03   1.2571010e+04  -1.2823853e+03
   1.2853056e+03   1.0311925e+04  -1.1088418e+03
   1.2853513e+03   8.7410824e+03  -9.7345598e+02
   1.2853971e+03   7.5856368e+03  -8.6615210e+02
   1.2854429e+03   6.7000967e+03  -7.7947736e+02
   1.2854887e+03   5.9997983e+03  -7.0820413e+02
   1.2855344e+03   5.4321301e+03  -6.4865840e+02
   1.2855802e+03   4.9626780e+03  -5.9821609e+02
   1.2856260e+03   4.5679850e+03  -5.5496601e+02
   1.2856718e+03   4.2315121e+03  -5.1748894e+02
   1.2857176e+03   3.9412634e+03  -4.8471157e+02
   1.2857633e+03   3.6883266e+03  -4.5580860e+02
   1.2858091e+03   3.4659419e+03  -4.3013575e+02
   1.2858549e+03   3.2688895e+03  -4.0718313e+02
   1.2859007e+03   3.0930742e+03  -3.8654220e+02
   1.2859464e+03   2.9352388e+03  -3.6788191e+02
   1.2859922e+03   2.7927592e+03  -3.5093128e+02
   1.2860380e+03   2.6634988e+03  -3.3546641e+02
   1.2860838e+03   2.5456993e+03  -3.2130075e+02
   1.2861295e+03   2.4379013e+03  -3.0827760e+02
   1.2861753e+03   2.3388830e+03  -2.9626444e+02
   1.2862211e+03   2.2476138e+03  -2.8514841e+02
   1.2862669e+03   2.1632182e+03  -2.7483285e+02
   1.2863127e+03   2.0849481e+03  -2.6523446e+02
   1.2863584e+03   2.0121599e+03  -2.5628109e+02
   1.2864042e+03   1.9442971e+03  -2.4790994e+02
   1.2864500e+03   1.8808763e+03  -2.4006608e+02
   1.2864958e+03   1.8214751e+03  -2.3270129e+02
   1.2865415e+03   1.7657232e+03  -2.2577304e+02
   1.2865873e+03   1.7132942e+03  -2.1924368e+02
   1.2866331e+03   1.6638997e+03  -2.1307975e+02
   1.2866789e+03   1.6172837e+03  -2.0725145e+02
   1.2867247e+03   1.5732182e+03  -2.0173213e+02
   1.2867704e+03   1.5314994e+03  -1.9649786e+02
   1.2868162e+03   1.4919447e+03  -1.9152714e+02
   1.2868620e+03   1.4543900e+03  -1.8680058e+02
   1.2869078e+03   1.4186874e+03  -1.8230062e+02
   1.2869535e+03   1.3847031e+03  -1.7801137e+02
   1.2869993e+03   1.3523160e+03  -1.7391837e+02
   1.2870451e+03   1.3214161e+03  -1.7000847e+02
   1.2870909e+03   1.2919033e+03  -1.6626965e+02
   1.2871366e+03   1.2636862e+03  -1.6269094e+02
   1.2871824e+03   1.2366813e+03  -1.5926228e+02
   1.2872282e+03   1.2108122e+03  -1.5597442e+02
   1.2872740e+03   1.1860087e+03  -1.5281887e+02
   1.2873198e+03   1.1622062e+03  -1.4978780e+02
   1.2873655e+03   1.1393454e+03  -1.4687400e+02
   1.2874113e+03   1.1173715e+03  -1.4407079e+02
   1.2874571e+03   1.0962339e+03  -1.4137200e+02
   1.2875029e+03   1.0758856e+03  -1.3877190e+02
   1.2875486e+03   1.0562833e+03  -1.3626518e+02
   1.2875944e+03   1.0373868e+03  -1.3384690e+02
   1.2876402e+03   1.0191585e+03  -1.3151246e+02
   1.2876860e+03   1.0015637e+03  -1.2925757e+02
   1.2877317e+03   9.8456981e+02  -1.2707824e+02
   1.2877775e+03   9.6814668e+02  -1.2497074e+02
   1.2878233e+03   9.5226599e+02  -1.2293157e+02
   1.2878691e+03   9.3690131e+02  -1.2095746e+02
   1.2879149e+03   9.2202788e+02  -1.1904535e+02
   1.2879606e+03   9.0762253e+02  -1.1719237e+02
   1.2880064e+03   8.9366349e+02  -1.1539581e+02
   1.2880522e+03   8.8013034e+02  -1.1365314e+02
   1.2880980e+03   8.6700389e+02  -1.1196196e+02
   1.2881437e+03   8.5426607e+02  -1.1032004e+02
   1.2881895e+03   8.4189988e+02  -1.0872525e+02
   1.2882353e+03   8.2988929e+02  -1.0717558e+02
   1.2882811e+03   8.1821918e+02  -1.0566916e+02
   1.2883268e+03   8.0687527e+02  -1.0420419e+02
   1.2883726e+03   7.9584408e+02  -1.0277899e+02
   1.2884184e+03   7.8511285e+02  -1.0139196e+02
   1.2884642e+03   7.7466951e+02  -1.0004159e+02
   1.2885100e+03   7.6450263e+02  -9.8726448e+01
   1.2885557e+03   7.5460138e+02  -9.7445165e+01
   1.2886015e+03   7.4495548e+02  -9.6196456e+01
   1.2886473e+03   7.3555518e+02  -9.4979092e+01
   1.2886931e+03   7.2639122e+02  -9.3791909e+01
   1.2887388e+03   7.1745480e+02  -9.2633798e+01
   1.2887846e+03   7.0873754e+02  -9.1503704e+01
   1.2888304e+03   7.0023148e+02  -9.0400623e+01
   1.2888762e+03   6.9192905e+02  -8.9323598e+01
   1.2889220e+03   6.8382301e+02  -8.8271716e+01
   1.2889677e+03   6.7590647e+02  -8.7244107e+01
   1.2890135e+03   6.6817288e+02  -8.6239941e+01
   1.2890593e+03   6.6061596e+02  -8.5258424e+01
   1.2891051e+03   6.5322972e+02  -8.4298799e+01
   1.2891508e+03   6.4600845e+02  -8.3360341e+01
   1.2891966e+03   6.3894669e+02  -8.2442358e+01
   1.2892424e+03   6.3203921e+02  -8.1544187e+01
   1.2892882e+03   6.2528100e+02  -8.0665193e+01
   1.2893339e+03   6.1866727e+02  -7.9804768e+01
   1.2893797e+03   6.1219346e+02  -7.8962331e+01
   1.2894255e+03   6.0585516e+02  -7.8137323e+01
   1.2894713e+03   5.9964816e+02  -7.7329209e+01
   1.2895171e+03   5.9356842e+02  -7.6537475e+01
   1.2895628e+03   5.8761208e+02  -7.5761628e+01
   1.2896086e+03   5.8177541e+02  -7.5001194e+01
   1.2896544e+03   5.7605484e+02  -7.4255719e+01
   1.2897002e+03   5.7044694e+02  -7.3524766e+01
   1.2897459e+03   5.6494842e+02  -7.2807914e+01
   1.2897917e+03   5.5955610e+02  -7.2104759e+01
   1.2898375e+03   5.5426695e+02  -7.1414913e+01
   1.2898833e+03   5.4907803e+02  -7.0738001e+01
   1.2899290e+03   5.4398651e+02  -7.0073662e+01
   1.2899748e+03   5.3898968e+02  -6.9421549e+01
   1.2900206e+03   5.3408493e+02  -6.8781329e+01
   1.2900664e+03   5.2926972e+02  -6.8152678e+01
   1.2901122e+03   5.2454164e+02  -6.7535286e+01
   1.2901579e+03   5.1989834e+02  -6.6928853e+01
   1.2902037e+03   5.1533755e+02  -6.6333089e+01
   1.2902495e+03   5.1085711e+02  -6.5747716e+01
   1.2902953e+03   5.0645490e+02  -6.5172465e+01
   1.2903410e+03   5.0212889e+02  -6.4607073e+01
   1.2903868e+03   4.9787713e+02  -6.4051291e+01
   1.2904326e+03   4.9369771e+02  -6.3504876e+01
   1.2904784e+03   4.8958881e+02  -6.2967592e+01
   1.2905241e+03   4.8554866e+02  -6.2439213e+01
   1.2905699e+03   4.8157555e+02  -6.1919518e+01
   1.2906157e+03   4.7766782e+02  -6.1408296e+01
   1.2906615e+03   4.7382387e+02  -6.0905341e+01
   1.2907073e+03   4.7004215e+02  -6.0410454e+01
   1.2907530e+03   4.6632117e+02  -5.9923442e+01
   1.2907988e+03   4.6265947e+02  -5.9444120e+01
   1.2908446e+03   4.5905565e+02  -5.8972305e+01
   1.2908904e+03   4.5550834e+02  -5.8507824e+01
   1.2909361e+03   4.5201624e+02  -5.8050505e+01
   1.2909819e+03   4.4857805e+02  -5.7600186e+01
   1.2910277e+03   4.4519254e+02  -5.7156707e+01
   1.2910735e+03   4.4185852e+02  -5.6719912e+01
   1.2911192e+03   4.3857480e+02  -5.6289652e+01
   1.2911650e+03   4.3534028e+02  -5.5865781e+01
   1.2912108e+03   4.3215383e+02  -5.5448158e+01
   1.2912566e+03   4.2901442e+02  -5.5036645e+01
   1.2913024e+03   4.2592099e+02  -5.4631110e+01
   1.2913481e+03   4.2287255e+02  -5.4231424e+01
   1.2913939e+03   4.1986812e+02  -5.3837460e+01
   1.2914397e+03   4.1690676e+02  -5.3449096e+01
   1.2914855e+03   4.1398755e+02  -5.3066214e+01
   1.2915312e+03   4.1110959e+02  -5.2688699e+01
   1.2915770e+03   4.0827202e+02  -5.2316439e+01
   1.2916228e+03   4.0547399e+02  -5.1949324e+01
   1.2916686e+03   4.0271468e+02  -5.1587249e+01
   1.2917144e+03   3.9999330e+02  -5.1230110e+01
   1.2917601e+03   3.9730906e+02  -5.0877808e+01
   1.2918059e+03   3.9466121e+02  -5.0530244e+01
   1.2918517e+03   3.9204903e+02  -5.0187324e+01
   1.2918975e+03   3.8947178e+02  -4.9848955e+01
   1.2919432e+03   3.8692878e+02  -4.9515047e+01
   1.2919890e+03   3.8441935e+02  -4.9185512e+01
   1.2920348e+03   3.8194283e+02  -4.8860266e+01
   1.2920806e+03   3.7949857e+02  -4.8539225e+01
   1.2921263e+03   3.7708595e+02  -4.8222307e+01
   1.2921721e+03   3.7470435e+02  -4.7909434e+01
   1.2922179e+03   3.7235319e+02  -4.7600530e+01
   1.2922637e+03   3.7003189e+02  -4.7295518e+01
   1.2923095e+03   3.6773987e+02  -4.6994326e+01
   1.2923552e+03   3.6547660e+02  -4.6696882e+01
   1.2924010e+03   3.6324152e+02  -4.6403117e+01
   1.2924468e+03   3.6103413e+02  -4.6112963e+01
   1.2924926e+03   3.5885390e+02  -4.5826354e+01
   1.2925383e+03   3.5670034e+02  -4.5543226e+01
   1.2925841e+03   3.5457296e+02  -4.5263514e+01
   1.2926299e+03   3.5247129e+02  -4.4987158e+01
   1.2926757e+03   3.5039487e+02  -4.4714098e+01
   1.2927214e+03   3.4834323e+02  -4.4444275e+01
   1.2927672e+03   3.4631596e+02  -4.4177632e+01
   1.2928130e+03   3.4431260e+02  -4.3914112e+01
   1.2928588e+03   3.4233274e+02  -4.3653662e+01
   1.2929046e+03   3.4037597e+02  -4.3396228e+01
   1.2929503e+03   3.3844189e+02  -4.3141757e+01
   1.2929961e+03   3.3653011e+02  -4.2890200e+01
   1.2930419e+03   3.3464024e+02  -4.2641506e+01
   1.2930877e+03   3.3277190e+02  -4.2395626e+01
   1.2931334e+03   3.3092474e+02  -4.2152514e+01
   1.2931792e+03   3.2909839e+02  -4.1912122e+01
   1.2932250e+03   3.2729251e+02  -4.1674405e+01
   1.2932708e+03   3.2550675e+02  -4.1439319e+01
   1.2933165e+03   3.2374078e+02  -4.1206821e+01
   1.2933623e+03   3.2199427e+02  -4.0976867e+01
   1.2934081e+03   3.2026690e+02  -4.0749416e+01
   1.2934539e+03   3.1855837e+02  -4.0524428e+01
   1.2934997e+03   3.1686835e+02  -4.0301863e+01
   1.2935454e+03   3.1519656e+02  -4.0081681e+01
   1.2935912e+03   3.1354269e+02  -3.9863846e+01
   1.2936370e+03   3.1190647e+02  -3.9648319e+01
   1.2936828e+03   3.1028762e+02  -3.9435063e+01
   1.2937285e+03   3.0868585e+02  -3.9224044e+01
   1.2937743e+03   3.0710090e+02  -3.9015226e+01
   1.2938201e+03   3.0553251e+02  -3.8808575e+01
   1.2938659e+03   3.0398041e+02  -3.8604057e+01
   1.2939117e+03   3.0244436e+02  -3.8401640e+01
   1.2939574e+03   3.0092410e+02  -3.8201291e+01
   1.2940032e+03   2.9941940e+02  -3.8002979e+01
   1.2940490e+03   2.9793002e+02  -3.7806672e+01
   1.2940948e+03   2.9645573e+02  -3.7612341e+01
   1.2941405e+03   2.9499629e+02  -3.7419956e+01
   1.2941863e+03   2.9355148e+02  -3.7229487e+01
   1.2942321e+03   2.9212109e+02  -3.7040907e+01
   1.2942779e+03   2.9070491e+02  -3.6854187e+01
   1.2943236e+03   2.8930271e+02  -3.6669300e+01
   1.2943694e+03   2.8791429e+02  -3.6486219e+01
   1.2944152e+03   2.8653946e+02  -3.6304917e+01
   1.2944610e+03   2.8517801e+02  -3.6125369e+01
   1.2945068e+03   2.8382975e+02  -3.5947550e+01
   1.2945525e+03   2.8249448e+02  -3.5771434e+01
   1.2945983e+03   2.8117203e+02  -3.5596998e+01
   1.2946441e+03   2.7986221e+02  -3.5424217e+01
   1.2946899e+03   2.7856484e+02  -3.5253067e+01
   1.2947356e+03   2.7727973e+02  -3.5083527e+01
   1.2947814e+03   2.7600673e+02  -3.4915573e+01
   1.2948272e+03   2.7474565e+02  -3.4749183e+01
   1.2948730e+03   2.7349634e+02  -3.4584335e+01
   1.2949187e+03   2.7225862e+02  -3.4421008e+01
   1.2949645e+03   2.7103235e+02  -3.4259181e+01
   1.2950103e+03   2.6981735e+02  -3.4098833e+01
   1.2950561e+03   2.6861347e+02  -3.3939945e+01
   1.2951019e+03   2.6742057e+02  -3.3782496e+01
   1.2951476e+03   2.6623849e+02  -3.3626467e+01
   1.2951934e+03   2.6506709e+02  -3.3471839e+01
   1.2952392e+03   2.6390623e+02  -3.3318592e+01
   1.2952850e+03   2.6275575e+02  -3.3166710e+01
   1.2953307e+03   2.6161553e+02  -3.3016172e+01
   1.2953765e+03   2.6048542e+02  -3.2866962e+01
   1.2954223e+03   2.5936530e+02  -3.2719062e+01
   1.2954681e+03   2.5825502e+02  -3.2572455e+01
   1.2955138e+03   2.5715447e+02  -3.2427124e+01
   1.2955596e+03   2.5606352e+02  -3.2283052e+01
   1.2956054e+03   2.5498203e+02  -3.2140224e+01
   1.2956512e+03   2.5390989e+02  -3.1998622e+01
   1.2956970e+03   2.5284698e+02  -3.1858232e+01
   1.2957427e+03   2.5179317e+02  -3.1719037e+01
   1.2957885e+03   2.5074836e+02  -3.1581023e+01
   1.2958343e+03   2.4971242e+02  -3.1444175e+01
   1.2958801e+03   2.4868525e+02  -3.1308477e+01
   1.2959258e+03   2.4766673e+02  -3.1173916e+01
   1.2959716e+03   2.4665675e+02  -3.1040477e+01
   1.2960174e+03   2.4565522e+02  -3.0908146e+01
   1.2960632e+03   2.4466201e+02  -3.0776910e+01
   1.2961089e+03   2.4367704e+02  -3.0646755e+01
   1.2961547e+03   2.4270019e+02  -3.0517667e+01
   1.2962005e+03   2.4173137e+02  -3.0389633e+01
   1.2962463e+03   2.4077048e+02  -3.0262641e+01
   1.2962921e+03   2.3981742e+02  -3.0136679e+01
   1.2963378e+03   2.3887210e+02  -3.0011732e+01
   1.2963836e+03   2.3793442e+02  -2.9887790e+01
   1.2964294e+03   2.3700429e+02  -2.9764840e+01
   1.2964752e+03   2.3608162e+02  -2.9642870e+01
   1.2965209e+03   2.3516632e+02  -2.9521869e+01
   1.2965667e+03   2.3425831e+02  -2.9401824e+01
   1.2966125e+03   2.3335749e+02  -2.9282726e+01
   1.2966583e+03   2.3246378e+02  -2.9164562e+01
   1.2967041e+03   2.3157710e+02  -2.9047321e+01
   1.2967498e+03   2.3069736e+02  -2.8930994e+01
   1.2967956e+03   2.2982449e+02  -2.8815568e+01
   1.2968414e+03   2.2895840e+02  -2.8701035e+01
   1.2968872e+03   2.2809901e+02  -2.8587383e+01
   1.2969329e+03   2.2724626e+02  -2.8474602e+01
   1.2969787e+03   2.2640005e+02  -2.8362682e+01
   1.2970245e+03   2.2556032e+02  -2.8251614e+01
   1.2970703e+03   2.2472699e+02  -2.8141387e+01
   1.2971160e+03   2.2389999e+02  -2.8031993e+01
   1.2971618e+03   2.2307925e+02  -2.7923421e+01
   1.2972076e+03   2.2226469e+02  -2.7815663e+01
   1.2972534e+03   2.2145625e+02  -2.7708710e+01
   1.2972992e+03   2.2065386e+02  -2.7602551e+01
   1.2973449e+03   2.1985745e+02  -2.7497180e+01
   1.2973907e+03   2.1906696e+02  -2.7392586e+01
   1.2974365e+03   2.1828231e+02  -2.7288762e+01
   1.2974823e+03   2.1750345e+02  -2.7185698e+01
   1.2975280e+03   2.1673031e+02  -2.7083387e+01
   1.2975738e+03   2.1596282e+02  -2.6981820e+01
   1.2976196e+03   2.1520094e+02  -2.6880989e+01
   1.2976654e+03   2.1444458e+02  -2.6780886e+01
   1.2977111e+03   2.1369370e+02  -2.6681504e+01
   1.2977569e+03   2.1294824e+02  -2.6582834e+01
   1.2978027e+03   2.1220813e+02  -2.6484869e+01
   1.2978485e+03   2.1147333e+02  -2.6387601e+01
   1.2978943e+03   2.1074377e+02  -2.6291023e+01
   1.2979400e+03   2.1001939e+02  -2.6195128e+01
   1.2979858e+03   2.0930015e+02  -2.6099908e+01
   1.2980316e+03   2.0858599e+02  -2.6005357e+01
   1.2980774e+03   2.0787685e+02  -2.5911466e+01
   1.2981231e+03   2.0717268e+02  -2.5818230e+01
   1.2981689e+03   2.0647343e+02  -2.5725642e+01
   1.2982147e+03   2.0577905e+02  -2.5633694e+01
   1.2982605e+03   2.0508949e+02  -2.5542380e+01
   1.2983062e+03   2.0440469e+02  -2.5451694e+01
   1.2983520e+03   2.0372461e+02  -2.5361629e+01
   1.2983978e+03   2.0304921e+02  -2.5272179e+01
   1.2984436e+03   2.0237842e+02  -2.5183337e+01
   1.2984894e+03   2.0171222e+02  -2.5095098e+01
   1.2985351e+03   2.0105053e+02  -2.5007454e+01
   1.2985809e+03   2.0039334e+02  -2.4920401e+01
   1.2986267e+03   1.9974057e+02  -2.4833932e+01
   1.2986725e+03   1.9909221e+02  -2.4748041e+01
   1.2987182e+03   1.9844818e+02  -2.4662723e+01
   1.2987640e+03   1.9780847e+02  -2.4577972e+01
   1.2988098e+03   1.9717301e+02  -2.4493781e+01
   1.2988556e+03   1.9654178e+02  -2.4410147e+01
   1.2989014e+03   1.9591472e+02  -2.4327062e+01
   1.2989471e+03   1.9529180e+02  -2.4244523e+01
   1.2989929e+03   1.9467297e+02  -2.4162522e+01
   1.2990387e+03   1.9405820e+02  -2.4081056e+01
   1.2990845e+03   1.9344745e+02  -2.4000118e+01
   1.2991302e+03   1.9284067e+02  -2.3919704e+01
   1.2991760e+03   1.9223783e+02  -2.3839809e+01
   1.2992218e+03   1.9163888e+02  -2.3760428e+01
   1.2992676e+03   1.9104380e+02  -2.3681555e+01
   1.2993133e+03   1.9045255e+02  -2.3603186e+01
   1.2993591e+03   1.8986508e+02  -2.3525316e+01
   1.2994049e+03   1.8928136e+02  -2.3447941e+01
   1.2994507e+03   1.8870136e+02  -2.3371055e+01
   1.2994965e+03   1.8812505e+02  -2.3294653e+01
   1.2995422e+03   1.8755237e+02  -2.3218732e+01
   1.2995880e+03   1.8698331e+02  -2.3143287e+01
   1.2996338e+03   1.8641782e+02  -2.3068314e+01
   1.2996796e+03   1.8585588e+02  -2.2993807e+01
   1.2997253e+03   1.8529745e+02  -2.2919763e+01
   1.2997711e+03   1.8474250e+02  -2.2846177e+01
   1.2998169e+03   1.8419099e+02  -2.2773045e+01
   1.2998627e+03   1.8364290e+02  -2.2700363e+01
   1.2999084e+03   1.8309819e+02  -2.2628126e+01
   1.2999542e+03   1.8255683e+02  -2.2556332e+01
   1.3000000e+03   1.8201879e+02  -2.2484974e+01
