# Supplementary material for: LIGHT-SABRE Hyperpolarizes 1-13C-Pyruvate Continuously without Magnetic Field Cycling
Source: J Phys Chem C Nanomater Interfaces. 2023 Apr 4;127(14):6744–53. doi: 10.1021/acs.jpcc.3c01128 (PMC10108362; doi:10.1021/acs.jpcc.3c01128)
Supplement: Supplementary file 2 — jp3c01128_si_002.zip [file jp3c01128_si_002.zip › LIGHT_SABRE_2023_Paper_Pyruvate_JPCC/ReadMe.md]

These scripts and MOIN spin library was used in the paper:
[put paper script]

To use you have to
1. In LoadPath.m change PATH2MOIN='C:\Users\User\...\SI_Coherent_SHEATH\MOIN\'; on your path.
Then use one of 5 scripts to calculate:
F1: SLIC as a function of SLIC frequency offset for several SLIC amplitudes
F2: SLIC as a function of SLIC amplitude for several SLIC frequency offsets
F3: SLIC as a function of SLIC pulse duration
F4: SABRE SHEATH as a function of SHEATH time
F5: SABRE SHEATH as a function of SHEATH field
F6: Calculates the spectrum under chemical exchange at low magnetic fields
 
If you have questions, please write to Andrey Pravdivtsev (a.n.pravdivtsev@gmail.com)
