# Supplementary material for: LIGHT-SABRE Hyperpolarizes 1-13C-Pyruvate Continuously without Magnetic Field Cycling
Source: J Phys Chem C Nanomater Interfaces. 2023 Apr 4;127(14):6744–53. doi: 10.1021/acs.jpcc.3c01128 (PMC10108362; doi:10.1021/acs.jpcc.3c01128)
Supplement: Supplementary file 2 — jp3c01128_si_002.zip [file jp3c01128_si_002.zip › MOIN/functions/drawing/PlotSpec.m]

function PlotSpec(X,Y,varargin)
%%%%plot spectrum
if nargin==2
    figure('Name','Spectrum','Color','white','NumberTitle','off');
    subplot(3,1,1);
    plot(X,real(Y),'Color','blue','LineWidth',2,'DisplayName','Spectrum');
    set(gca,'Xdir','reverse')
    xlabel('chemical shift,ppm (or Hz)');
    title('Real part of spectrum');

    subplot(3,1,2);
    plot(X,imag(Y),'Color','red','LineWidth',2,'DisplayName','Spectrum');
    set(gca,'Xdir','reverse')
    xlabel('chemical shift,ppm (or Hz)');
    title('Imaginary part of spectrum');

    subplot(3,1,3);
    plot(X,abs(Y),'Color','red','LineWidth',2,'DisplayName','Spectrum');
    set(gca,'Xdir','reverse')
    xlabel('chemical shift,ppm (or Hz)');
    title('ABS mode of spectrum');
else
    figure('Name','Spectrum','Color','white','NumberTitle','off');
    %subplot(3,1,1);
    varargin
    plot(X,real(Y),'Color','blue','LineWidth',2,'DisplayName','Spectrum');
    set(gca,'Xdir','reverse')
    xlabel('chemical shift [ppm]');
    title(varargin{2});
    
end

%%%%
end
