# Supplementary material for: LIGHT-SABRE Hyperpolarizes 1-13C-Pyruvate Continuously without Magnetic Field Cycling
Source: J Phys Chem C Nanomater Interfaces. 2023 Apr 4;127(14):6744–53. doi: 10.1021/acs.jpcc.3c01128 (PMC10108362; doi:10.1021/acs.jpcc.3c01128)
Supplement: Supplementary file 2 — jp3c01128_si_002.zip [file jp3c01128_si_002.zip › MOIN/functions/lib/adMFC.m]

function Z = adMFC(ex,r)
Z=zeros(ex.MFC.N,1);
    for nb=1:ex.MFC.N
%         if rem(nb,100)==1
%             disp(nb);
%         end
        H0 = 1i*ex.MFC.dt*2*pi*HZJij(ex.S,ex.ChSh,ex.J,ex.MFC.B(nb));
        r.val=expm(-H0)*r.val*expm(H0); 
        A = real(Amplitudes(r,ex.SOs)*100);
        Z(nb) = A(3);  
    end
end
