# Supplementary material for: LIGHT-SABRE Hyperpolarizes 1-13C-Pyruvate Continuously without Magnetic Field Cycling
Source: J Phys Chem C Nanomater Interfaces. 2023 Apr 4;127(14):6744–53. doi: 10.1021/acs.jpcc.3c01128 (PMC10108362; doi:10.1021/acs.jpcc.3c01128)
Supplement: Supplementary file 2 — jp3c01128_si_002.zip [file jp3c01128_si_002.zip › MOIN/functions/lib/load_MFC.m]

function ex = load_MFC(ex,name,ttime,profile)

switch name
    case "lin"
        B1=profile(1);
        B2=profile(2);
        N=profile(3); 
        ex.MFC.t=linspace(0,ttime,N)';
        ex.MFC.dt=ex.MFC.t(2)-ex.MFC.t(1);
        ex.MFC.B=linspace(B1,B2,N)';       
        ex.MFC.name=name;
        %ex.MFC
    otherwise
        "error"
end

end
