# Supplementary material for: LIGHT-SABRE Hyperpolarizes 1-13C-Pyruvate Continuously without Magnetic Field Cycling
Source: J Phys Chem C Nanomater Interfaces. 2023 Apr 4;127(14):6744–53. doi: 10.1021/acs.jpcc.3c01128 (PMC10108362; doi:10.1021/acs.jpcc.3c01128)
Supplement: Supplementary file 2 — jp3c01128_si_002.zip [file jp3c01128_si_002.zip › MOIN/functions/lib/plot1D.m]

function ax=plot1D(X,Y,texts)
    f=figure('Name','Measured Data','Color','white');
    %c=colormap(f,parula(20));
    %colormap('jet');%hot
    %colormap(autumn(10));%hot|
    
    %size(c)
    %c
    %colormap(f,c/2)
    %colormap(pink(20));%hot|
    %colormap(jet(20));%hot|
    %colormap(hot(20));%hot|
    ax=axes('Box','on');
    %surf(ax,X,Y,Z,'EdgeColor', 'None', 'facecolor', 'interp');
    plot(ax,X,Y,'LineWidth',2);
    ax.set('FontSize',20,'FontName','Arial','TickDir','out','TickLength',[0.02 0.025],'XMinorTick','on','YMinorTick','on','Box','on','LineWidth',3);
    %view(2); colorbar;    
    title(sprintf(texts.title),'FontSize',16,'FontName','Arial');%'phINEPT+ Z'
    xlabel(texts.x,'FontSize',20,'FontName','Arial');%'t1, s'
    ylabel(texts.y,'FontSize',20,'FontName','Arial');%'t2, s'
end
