# Supplementary material for: LIGHT-SABRE Hyperpolarizes 1-13C-Pyruvate Continuously without Magnetic Field Cycling
Source: J Phys Chem C Nanomater Interfaces. 2023 Apr 4;127(14):6744–53. doi: 10.1021/acs.jpcc.3c01128 (PMC10108362; doi:10.1021/acs.jpcc.3c01128)
Supplement: Supplementary file 2 — jp3c01128_si_002.zip [file jp3c01128_si_002.zip › MOIN/functions/lib/plot_adMFC.m]

function plot_adMFC(ex,Data)
    f=figure('Name','Measured Data','Color','white');
    subplot(3,1,1);
    plot(ex.MFC.B*1e6,Data.Z,'LineWidth',3);
    %ax=axes('Box','on');
    %ax.set('FontSize',20,'FontName','Arial','TickDir','out','TickLength',[0.02 0.025],'XMinorTick','on','YMinorTick','on','Box','on','LineWidth',1);
    xlabel("MFC field [uT]");
    ylabel("Polarization %");

    subplot(3,1,2);
    plot(ex.MFC.t,Data.Z,'LineWidth',3);
    %ax=axes('Box','on');
    %ax.set('FontSize',20,'FontName','Arial','TickDir','out','TickLength',[0.02 0.025],'XMinorTick','on','YMinorTick','on','Box','on','LineWidth',1);
    xlabel("time [s]");
    ylabel("Polarization [%]");

    subplot(3,1,3);
    plot(ex.MFC.t,ex.MFC.B*1e6,'LineWidth',3);
    %ax=axes('Box','on');
    %ax.set('FontSize',20,'FontName','Arial','TickDir','out','TickLength',[0.02 0.025],'XMinorTick','on','YMinorTick','on','Box','on','LineWidth',1);
    xlabel("time [s]");
    ylabel("MFC field [uT]");       
end
