# Supplementary material for: LIGHT-SABRE Hyperpolarizes 1-13C-Pyruvate Continuously without Magnetic Field Cycling
Source: J Phys Chem C Nanomater Interfaces. 2023 Apr 4;127(14):6744–53. doi: 10.1021/acs.jpcc.3c01128 (PMC10108362; doi:10.1021/acs.jpcc.3c01128)
Supplement: Supplementary file 2 — jp3c01128_si_002.zip [file jp3c01128_si_002.zip › MOIN/functions/lib/plot_all_ADAPT_RFt_fix_tRF.m]

function plot_all_ADAPT_RFt_fix_tRF(System,Yout,ex)
    [X, Y]=meshgrid(ex.v1v*ex.Ss.g_gh{end},ex.Dav*1e3);    
    figure
    colormap('jet');%hot    
    for ik = 1:3
        ax1=subplot(3,1,ik);
        surf(ax1,X,Y,Yout{ik}*100,'EdgeColor', 'None', 'facecolor', 'interp');    
        ax1.set('FontSize',12,'FontName','Arial');
        view(2); colorbar;
        title(sprintf(System+' '+ex.SOsStr{ik}+', time of v1Xspin = %.2f ms, W_a=%.3f s^-^1, k_d''=%.3f s^-^1, rep=%d',[ex.timeRF*1e3, ex.Wa ex.Kd, ex.m]),'FontSize',10,'FontName','Arial');
        xlabel('RF amplitude (Hz)','FontSize',12,'FontName','Arial');
        ylabel('delay (ms)'    ,'FontSize',12,'FontName','Arial');
        %axis([ex.Bdv(1)*1e6 ex.Bdv(end)*1e6 ex.tdv(1)*1e3 ex.tdv(end)*1e3]);
    end
end
