# Supplementary material for: LIGHT-SABRE Hyperpolarizes 1-13C-Pyruvate Continuously without Magnetic Field Cycling
Source: J Phys Chem C Nanomater Interfaces. 2023 Apr 4;127(14):6744–53. doi: 10.1021/acs.jpcc.3c01128 (PMC10108362; doi:10.1021/acs.jpcc.3c01128)
Supplement: Supplementary file 2 — jp3c01128_si_002.zip [file jp3c01128_si_002.zip › MOIN/functions/lib/plot_all_tdtp.m]

function plot_all_tdtp(System,Yout,ex)
    [X, Y]=meshgrid(ex.tpv*1e3,ex.tdv*1e3);
    irep=ex.rep;
    figure
    colormap('jet');%hot
    ax1=axes;
    surf(ax1,X,Y,Yout(:,:,irep),'EdgeColor', 'None', 'facecolor', 'interp');    
    ax1.set('FontSize',14,'FontName','Times New Roman');
    view(2); colorbar;
    title(sprintf(System+' I_Z %%, W_a=%.3f s^-^1, k_d''=%.3f s^-^1, rep=%d',[ex.Wa ex.Kd irep]),'FontSize',16,'FontName','Times New Roman');
    xlabel('\tau_p, ms','FontSize',14,'FontName','Times New Roman');
    ylabel('\tau_d, ms','FontSize',14,'FontName','Times New Roman');
    axis([ex.tpv(1)*1e3 ex.tpv(end)*1e3 ex.tdv(1)*1e3 ex.tdv(end)*1e3]);
end
