# Supplementary material for: LIGHT-SABRE Hyperpolarizes 1-13C-Pyruvate Continuously without Magnetic Field Cycling
Source: J Phys Chem C Nanomater Interfaces. 2023 Apr 4;127(14):6744–53. doi: 10.1021/acs.jpcc.3c01128 (PMC10108362; doi:10.1021/acs.jpcc.3c01128)
Supplement: Supplementary file 2 — jp3c01128_si_002.zip [file jp3c01128_si_002.zip › MOIN/functions/lib/plot_all_ULF_SLIC_SABRE_tb.m]

function plot_all_ULF_SLIC_SABRE_tb(System,Yout,ex,show,SOstr,where)
    x=ex.timeRFv;
    %x=ex.v1v*ex.Ss.g_gh{end};
    
    leg= "13C offset="+num2str(ex.offsetv(1),3)+" Hz, v1 = "+num2str(ex.Ss.g_gh{end}*ex.v1v(1),3)+" Hz";
    figure('Color','white','Units',"pixels",'Position', [10 100 600 700])
    colormap('jet');%hot        
    for ik = 1:length(show)       
        ax1=subplot(length(show),1,ik);
        plot(x,squeeze(Yout{show(ik)}(1,1,:))*100,"LineWidth",1.5)        
        ax1.set('FontSize',12,'FontName','Arial');        
        title(sprintf(System+"("+where+")"+' '+SOstr{show(ik)}+', k_d''=%.2f s^-^1',[ex.Kd]),'FontSize',10,'FontName','Arial');
        xlabel('time SLIC PULSE (s)','FontSize',12,'FontName','Arial');
        ylabel('Polarization (%)'    ,'FontSize',12,'FontName','Arial');
        legend(leg,'FontSize',12,'FontName','Arial');
    end
end
