# Supplementary material for: LIGHT-SABRE Hyperpolarizes 1-13C-Pyruvate Continuously without Magnetic Field Cycling
Source: J Phys Chem C Nanomater Interfaces. 2023 Apr 4;127(14):6744–53. doi: 10.1021/acs.jpcc.3c01128 (PMC10108362; doi:10.1021/acs.jpcc.3c01128)
Supplement: Supplementary file 2 — jp3c01128_si_002.zip [file jp3c01128_si_002.zip › MOIN/functions/lib/plot_all_ULF_SLIC_SABRE_voffset_v1.m]

function plot_all_ULF_SLIC_SABRE_voffset_v1(System,Yout,ex,show,SOstr,where)
    x=ex.offsetv;
    leg=ex.v1v'*ex.Ss.g_gh{end};       
    figure('Color','white','Units',"pixels",'Position', [10 100 600 700])
    colormap('jet');%hot        
    for ik = 1:length(show)
        it=length(ex.timeRFv);
        timeRF=ex.timeRFv(it);
        
        ax1=subplot(length(show),1,ik);
        plot(x,(Yout{show(ik)}(:,:,it))*100)        
        ax1.set('FontSize',12,'FontName','Arial');
        if ik==1
            title(sprintf(System+"("+where+")"+' '+SOstr{show(ik)}+', t_S_L_I_C = %.2f s, k_d''=%.2f s^-^1',[timeRF, ex.Kd]),'FontSize',10,'FontName','Arial');
        else
            title(sprintf(SOstr{show(ik)}),'FontSize',10,'FontName','Arial');
        end
        xlabel('13C frequency offset (Hz)','FontSize',12,'FontName','Arial');
        ylabel('Polarization (%)'    ,'FontSize',12,'FontName','Arial');
        legend("v_1="+num2str(leg,3)+" Hz",'FontSize',12,'FontName','Arial');
    end
end
