# Supplementary material for: LIGHT-SABRE Hyperpolarizes 1-13C-Pyruvate Continuously without Magnetic Field Cycling
Source: J Phys Chem C Nanomater Interfaces. 2023 Apr 4;127(14):6744–53. doi: 10.1021/acs.jpcc.3c01128 (PMC10108362; doi:10.1021/acs.jpcc.3c01128)
Supplement: Supplementary file 2 — jp3c01128_si_002.zip [file jp3c01128_si_002.zip › MOIN/functions/lib/plot_Energy.m]

function plot_Energy(System,E,ex)    
    figure
    colormap('jet');%hot
    ax1=axes;
    plot(ax1,ex.Bv*1e6,E);    
    ax1.set('FontSize',14,'FontName','Times New Roman');
    %view(2); colorbar;
    title(System+' E, Hz','FontSize',16,'FontName','Times New Roman');
    xlabel('B, uT','FontSize',14,'FontName','Times New Roman');
    %ylabel('\tau, ms','FontSize',14,'FontName','Times New Roman');
    %axis([ex.Bv(1)*1e6 ex.Bv(end)*1e6 ex.tv(1)*1e3 ex.tv(end)*1e3]);
end
