# Supplementary material for: LIGHT-SABRE Hyperpolarizes 1-13C-Pyruvate Continuously without Magnetic Field Cycling
Source: J Phys Chem C Nanomater Interfaces. 2023 Apr 4;127(14):6744–53. doi: 10.1021/acs.jpcc.3c01128 (PMC10108362; doi:10.1021/acs.jpcc.3c01128)
Supplement: Supplementary file 2 — jp3c01128_si_002.zip [file jp3c01128_si_002.zip › MOIN/functions/lib/plot_kinetics.m]

function plot_kinetics(sim)
    figure('Name','Spectrum','Color','white','NumberTitle','off');
    subplot(2,1,1);
    plot(sim.TE,sim.X{1},'Color','blue','LineWidth',1,'DisplayName','Z OPE-45 Kinetics');
    hold on
    plot(sim.TE,sim.X{2},'Color','red','LineWidth',1,'DisplayName','Z OPE-45 Kinetics');
    plot(sim.TE,sim.X12,'Color','green','LineWidth',1,'DisplayName','Z OPE-45 Kinetics');
    ylabel('Z magnetization a.u.');
    legend(["H1X","H2X","(H1X+H2X)/2"])
    title(sim.name+" for "+sim.System);

    subplot(2,1,2);
    plot(sim.TE,sim.Y{1},'Color','black','LineWidth',1,'DisplayName','Z OPE-45 Kinetics');
    hold on
    plot(sim.TE,sim.Y{2},'Color','cyan','LineWidth',2,'DisplayName','Z OPE-45 Kinetics');
    plot(sim.TE,sim.Y12,'Color','magenta','LineWidth',2,'DisplayName','Z OPE-45 Kinetics');
    legend(["H1Y","H2Y","(H1Y+H2Y)/2"])
    xlabel('TE [ms]');
    ylabel('Z magnetization a.u.');
end
