# Supplementary material for: LIGHT-SABRE Hyperpolarizes 1-13C-Pyruvate Continuously without Magnetic Field Cycling
Source: J Phys Chem C Nanomater Interfaces. 2023 Apr 4;127(14):6744–53. doi: 10.1021/acs.jpcc.3c01128 (PMC10108362; doi:10.1021/acs.jpcc.3c01128)
Supplement: Supplementary file 2 — jp3c01128_si_002.zip [file jp3c01128_si_002.zip › MOIN/functions/lib/SABRE/expdec_fit_data.m]

function data = expdec_fit_data(data)

p0=data.amp(1);
%p1=0;
p1=(data.amp(end)-data.amp(1))/(data.tau(end)-data.tau(1));

data.fit.constant = lsqcurvefit(@expdec,[p0,p1],data.tau,data.amp);

 
end
