# Supplementary material for: LIGHT-SABRE Hyperpolarizes 1-13C-Pyruvate Continuously without Magnetic Field Cycling
Source: J Phys Chem C Nanomater Interfaces. 2023 Apr 4;127(14):6744–53. doi: 10.1021/acs.jpcc.3c01128 (PMC10108362; doi:10.1021/acs.jpcc.3c01128)
Supplement: Supplementary file 2 — jp3c01128_si_002.zip [file jp3c01128_si_002.zip › MOIN/functions/lib/SABRE/Load_SABRE_System.m]

function ex = Load_SABRE_System(name)
ex.System=name;

    switch name
        case "HHN-1"
        ex.Sc = SpinOperators(3,{'1H','1H','15N'}); %Ir-complex
        ex.Sh = SpinOperators(2,{'1H','1H'      }); %dihydrogen (pH2)
        ex.Ss = SpinOperators(1,{          '15N'}); %substrate (S2)
       
        
        % system
        ex.T1C    = [1,1,6];                        % T1 relaxation in the complex, s
        ex.T1S    = [60];                           % T1 relaxation in the free substrate, s
        ex.ppmC   = [-22 -223 0]*1e-6;              % chemical shift ppm*1e-6 in complex
        ex.ppmS   = [100]*1e-6;                     % chemical shift ppm*1e-6 in substrate
        ex.JC     = zeros(ex.Sc.N);                 % J - coupling in [Hz]
        ex.JC(1,2)= -8; ex.JC(1,3)=-24;
                        ex.JC(2,3)=0;
        ex.JC=ex.JC+ex.JC';
        ex.JS=zeros(ex.Ss.N); % J - coupling in [Hz]
        ex.JS=ex.JS+ex.JS';
        
        % calculate amplitudes for the following spin orders of Ir-complex
        ex.SOc={ex.Sc.norm2('x',1,'x',2),ex.Sc.norm2('y',1,'y',2),ex.Sc.norm2('z',1,'z',2),...
                ex.Sc.norm2('z',1,'x',3),ex.Sc.norm2('z',1,'y',3),ex.Sc.norm2('z',1,'z',3),...
                ex.Sc.norm2('z',2,'x',3),ex.Sc.norm2('z',2,'y',3),ex.Sc.norm2('z',2,'z',3),...
                ex.Sc.norm('z',1),       ex.Sc.norm('z',2),       ex.Sc.norm('z',3)};
        ex.SOcFID={ex.Sc.norm('x',1),ex.Sc.norm('x',2),ex.Sc.norm('x',3),ex.Sc.norm('y',1),ex.Sc.norm('y',2),ex.Sc.norm('y',3)};
        ex.SOcStr={ '1X2X','1Y2Y','1Z2Z',...
                    '1Z3X','1Z3Y','1Z3Z',...
                    '2Z3X','2Z3Y','2Z3Z',...
                    '1Z','2Z','3Z'};
        % and the substrate
        ex.SOs={ex.Ss.norm('x',1),ex.Ss.norm('y',1),ex.Ss.norm('z',1)};
        ex.SOsFID={ex.Ss.norm('x',1),ex.Ss.norm('y',1)};
        ex.SOsStr={'1X','1Y','1Z'};
        ex.eHC = [1, 2];             % spins of hydrogen in the complex
        ex.eNS = 1;                  % spins of Nitrogen in the substrate
        ex.eNC = 3;                  % Spins of Nitrogen in the complex


        case "HHNN-2"
        ex.Sc = SpinOperators(4,{'1H','1H','15N','15N'}); %Ir-complex
        ex.Sh = SpinOperators(2,{'1H','1H'            }); %dihydrogen (pH2)
        ex.Ss = SpinOperators(2,{          '15N','15N'}); %substrate (S2)
        
        
        % system
        ex.T1C=[1,1,6,6];                        % T1 relaxation in the complex, s
        ex.T1S=[60,60];                          % T1 relaxation in the free substrate, s 
        ex.ppmC=[-22 -223 -100 100]*1e-6;        % chemical shift ppm*1e-6 in complex
        ex.ppmS=[100 200]*1e-6;                  % chemical shift ppm*1e-6 in substrate
        ex.JC=zeros(ex.Sc.N);                    % J - coupling in [Hz]
        JNH=-24;
        ex.JC(1,2)=-8; 
        ex.JC(1,3)=JNH; ex.JC(2,3)=000;
        ex.JC(1,4)=000; ex.JC(2,4)=JNH; ex.JC(3,4)=-00;
        
        
        ex.JC=ex.JC+ex.JC';
        ex.JS=zeros(ex.Ss.N); % J - coupling in [Hz]
        ex.JS=ex.JS+ex.JS';
        
        % calculate amplitudes for the following spin orders of Ir-complex
        ex.SOc={ex.Sc.norm2('x',1,'x',2),ex.Sc.norm2('y',1,'y',2),ex.Sc.norm2('z',1,'z',2),...
                ex.Sc.norm2('z',1,'x',3),ex.Sc.norm2('z',1,'y',3),ex.Sc.norm2('z',1,'z',3),...
                ex.Sc.norm2('z',2,'x',3),ex.Sc.norm2('z',2,'y',3),ex.Sc.norm2('z',2,'z',3),...
                ex.Sc.norm('z',1),       ex.Sc.norm('z',2),       ex.Sc.norm('x',3),       ex.Sc.norm('x',4), ex.Sc.norm('y',3),       ex.Sc.norm('y',4)};% ex.Sc.SSnorm(1,2),...
        ex.SOcFID={ex.Sc.norm('x',1),ex.Sc.norm('x',2),ex.Sc.norm('x',3),ex.Sc.norm('x',4),ex.Sc.norm('y',1),ex.Sc.norm('y',2),ex.Sc.norm('y',3),ex.Sc.norm('y',4)};
        ex.SOcStr={ '1X2X','1Y2Y','1Z2Z',...
                    '1Z3X','1Z3Y','1Z3Z',...
                    '2Z3X','2Z3Y','2Z3Z',...
                    '1Z','2Z','3x','4x','3y','4y'}; %'S12',... 
        % and the substrate
        ex.SOs={ex.Ss.norm2('x',1,'x',2),ex.Ss.norm2('y',1,'y',2),ex.Ss.norm2('z',1,'z',2),...
                ex.Ss.norm('x',1),ex.Ss.norm('y',1),ex.Ss.norm('z',1),ex.Ss.norm('x',2),ex.Ss.norm('y',2),ex.Ss.norm('z',2)};
        ex.SOsFID={ex.Ss.norm('x',1),ex.Ss.norm('y',1),ex.Ss.norm('x',2),ex.Ss.norm('y',2)};
        ex.SOsStr={'1X2X','1Y2Y','1Z2Z',...
                   '1X','1Y','1Z','2X','2Y','2Z'};
        ex.eHC = [1, 2];              % spins of hydrogen in the complex
        ex.eNS = [1, 2];              % spins of Nitrogen in the substrate
        ex.eNC = [3, 4];              % Spins of Nitrogen in the complex
        
        case "HH-C"
        ex.Sc = SpinOperators(3,{'1H','1H','13C'}); %Ir-complex
        ex.Sh = SpinOperators(2,{'1H','1H'      }); %dihydrogen (pH2)
        ex.Ss = SpinOperators(1,{          '13C'}); %substrate (S2)
       
        
        % system
        ex.T1C=[1,1,25];                        % T1 relaxation in the complex, s
        ex.T1S=[60];                             % T1 relaxation in the free substrate, s
        ex.ppmC=[-22 -22 0]*1e-6;                  % chemical shift ppm*1e-6 in complex
        ex.ppmS=[100]*1e-6;                        % chemical shift ppm*1e-6 in substrate
        ex.JC=zeros(ex.Sc.N);                      % J - coupling in [Hz]
        JIr=0.06;
        ex.JC(1,2)=-10.5; ex.JC(1,3)=JIr;
                          ex.JC(2,3)=0;
        ex.JC=ex.JC+ex.JC';
        ex.JS=zeros(ex.Ss.N); % J - coupling in [Hz]
        ex.JS=ex.JS+ex.JS';
        
        % calculate amplitudes for the following spin orders of Ir-complex
%         ex.SOc={ex.Sc.SSnorm(1,2),...
%                 ex.Sc.norm2('z',1,'z',2),ex.Sc.norm2('z',1,'z',3),ex.Sc.norm2('z',2,'z',3),...
%                 ex.Sc.norm('z',1),       ex.Sc.norm('z',2),       ex.Sc.norm('z',3)};
        %ex.SOc={ex.Sc.norm('x',3),       ex.Sc.norm('y',3),       ex.Sc.norm('z',3)};
        
        ex.SOc={ex.Sc.norm('x',3),ex.Sc.norm('y',3),ex.Sc.norm('z',3)};
%          ex.SOc={ex.Sc.norm('x',1)+ex.Sc.norm('x',2),...
%                  ex.Sc.norm('z',1)*ex.Sc.norm('z',2),...
%                  ex.Sc.norm('z',1)+ex.Sc.norm('z',2)};
        ex.show_c=[1,2,3];
        ex.SOcFID={ex.Sc.norm('x',1),ex.Sc.norm('x',2),ex.Sc.norm('x',3),ex.Sc.norm('y',1),ex.Sc.norm('y',2),ex.Sc.norm('y',3)};
                
        ex.SOcStr={'S12',...
                '1Z2Z','1Z3Z','2Z3Z',...
                '1Z','2Z','3Z'};
        % and the substrate
        ex.SOs={ex.Ss.norm('x',1),ex.Ss.norm('y',1),ex.Ss.norm('z',1)};
        ex.SOsFID={ex.Ss.norm('x',1),ex.Ss.norm('y',1),ex.Ss.norm('z',1),ex.Sc.SSzznorm(1,2)};
        ex.SOsStr={'1X','1Y','1Z'};

        
case "HH-HC"
        ex.Sc = SpinOperators(4,{'1H','1H','1H','13C'}); %Ir-complex
        ex.Sh = SpinOperators(2,{'1H','1H'      }); %dihydrogen (pH2)
        ex.Ss = SpinOperators(2,{          '1H','13C'}); %substrate (S2)
       
        
        % system
        ex.T1C=[0.9,0.9,5,25];                        % T1 relaxation in the complex, s
        ex.T1S=[22 90];                           % T1 relaxation in the free substrate, s
        ex.ppmC=[-22 -22 2 0]*1e-6;              % chemical shift ppm*1e-6 in complex
        ex.ppmS=[2 100]*1e-6;                % chemical shift ppm*1e-6 in substrate
        ex.JC=zeros(ex.Sc.N); % J - coupling in [Hz]
        JHH=-10.5;
        JHC=1.5;
        JIr=0.06;
        ex.JQ=JHC;
        ex.JC(1,2)=JHH; 
        ex.JC(1,3)=000; ex.JC(2,3)=000;
        ex.JC(1,4)=JIr; ex.JC(2,4)=000; ex.JC(3,4)=JHC;                
        ex.JC=ex.JC+ex.JC';
        
        ex.JS=zeros(ex.Ss.N); % J - coupling in [Hz]\
        ex.JS(1,2)=JHC;
        ex.JS=ex.JS+ex.JS';
        
        ex.SOc={ex.Sc.norm('x',4),...
                ex.Sc.norm('y',4),...
                ex.Sc.norm('z',4),...
                ex.Sc.SSzznorm(3,4)};
        ex.SOcStr={'I_4_X',...
                   'I_4_Y',...
                   'I_4_Z',...
                   'I_3_ZI_4_Z'};
        ex.show_c=[1,2,3,4];
        
        %ex.SOcFID={ex.Sc.norm('x',1),ex.Sc.norm('x',2),ex.Sc.norm('x',3),ex.Sc.norm('y',1),ex.Sc.norm('y',2),ex.Sc.norm('y',3)};
                       
        ex.SOs={ex.Ss.norm('x',1),ex.Ss.norm('x',2),...
                ex.Ss.norm('y',1),ex.Ss.norm('y',2),...
                ex.Ss.norm('z',1),ex.Ss.norm('z',2),...
                ex.Ss.norm2("x",1,"x",2),ex.Ss.norm2("x",1,"y",2),ex.Ss.norm2("x",1,"z",2),...
                ex.Ss.norm2("y",1,"x",2),ex.Ss.norm2("y",1,"y",2),ex.Ss.norm2("y",1,"z",2),...
                ex.Ss.norm2("z",1,"x",2),ex.Ss.norm2("z",1,"y",2),ex.Ss.norm2("z",1,"z",2)};        
        ex.SOsFID={ex.Ss.norm('x',1),ex.Ss.norm('y',1)};
        ex.SOsStr={'I1X','I_2_X',...
                   'I1Y','I_2_Y',...
                   'I1Z','I_2_Z',...
                   'I1X2X','1X2Y','1X2Z',...
                   '1Y2X','1Y2Y','1Y2Z',...
                   '1Z2X','1Z2Y','I_1_ZI_2_Z'};
       ex.show_s=[2,4,6,15];
               
       case "HH-HHC"        
        ex.Sc = SpinOperators(5,{'1H','1H','1H','1H','13C'}); %Ir-complex
        ex.Sh = SpinOperators(2,{'1H','1H'                }); %dihydrogen (pH2)
        ex.Ss = SpinOperators(3,{          '1H','1H','13C'}); %substrate (S2)
       
        
        % system
        ex.T1C=[0.9,0.9,5,5,25];                        % T1 relaxation in the complex, s
        ex.T1S=[22 22 90];                           % T1 relaxation in the free substrate, s
        ex.ppmC=[-22 -22 2 2 0]*1e-6;              % chemical shift ppm*1e-6 in complex
        ex.ppmS=[2 2 100]*1e-6;                % chemical shift ppm*1e-6 in substrate
        ex.JC=zeros(ex.Sc.N); % J - coupling in [Hz]
        JHH=-10.5;
        JHC=1.5;
        JIr=0.06;
        JC3=16;
        ex.JQ=JHC;
        ex.JC(1,2)=JHH; 
        ex.JC(1,3)=000; ex.JC(2,3)=000;
        ex.JC(1,4)=000; ex.JC(2,4)=000; ex.JC(3,4)=JC3;        
        ex.JC(1,5)=JIr; ex.JC(2,5)=000; ex.JC(3,5)=JHC; ex.JC(4,5)=JHC; 
        ex.JC=ex.JC+ex.JC';
        
        ex.JS=zeros(ex.Ss.N); % J - coupling in [Hz]\
        ex.JS(1,2)=JC3;        
        ex.JS(1,3)=JHC; ex.JS(2,3)=JHC;                        
        ex.JS=ex.JS+ex.JS';
        
        ex.SOc={ex.Sc.norm('x',5),...
                ex.Sc.norm('y',5),...
                ex.Sc.norm('z',5),...
                ex.Sc.SSzznorm(3,5)+ex.Sc.SSzznorm(4,5)};
        ex.SOcStr={'I_5_X',...
                   'I_5_Y',...
                   'I_5_Z',...
                   'I_3_ZI_5_Z+I_4_ZI_5_Z'};
        ex.show_c=[1,2,3,4];
                                       
        ex.SOs={ex.Ss.norm('x',1),ex.Ss.norm('x',2),...
                ex.Ss.norm('y',1),ex.Ss.norm('y',2),...
                ex.Ss.norm('z',1),ex.Ss.norm('z',2),...
                ex.Ss.norm2("x",1,"x",2),ex.Ss.norm2("x",1,"y",2),ex.Ss.norm2("x",1,"z",2),...
                ex.Ss.norm2("y",1,"x",2),ex.Ss.norm2("y",1,"y",2),ex.Ss.norm2("y",1,"z",2),...
                ex.Ss.norm2("z",1,"x",2),ex.Ss.norm2("z",1,"y",2),ex.Ss.norm2("z",1,"z",2)};        
        ex.SOsFID={ex.Ss.norm('x',1),ex.Ss.norm('y',1)};
        ex.SOsStr={'I1X','I_2_X',...
                   'I1Y','I_2_Y',...
                   'I1Z','I_2_Z',...
                   'I1X2X','1X2Y','1X2Z',...
                   '1Y2X','1Y2Y','1Y2Z',...
                   '1Z2X','1Z2Y','I_1_ZI_2_Z'};
       ex.show_s=[2,4,6,15];
               
        case "HH-HHHC"
        ex.Sc = SpinOperators(6,{'1H','1H','1H','1H','1H','13C'}); %Ir-complex
        ex.Sh = SpinOperators(2,{'1H','1H'                     }); %dihydrogen (pH2)
        ex.Ss = SpinOperators(4,{          '1H','1H','1H','13C'}); %substrate (S2)
       
        
        % system
        ex.T1C=[0.9,0.9,5,5,5,25];                        % T1 relaxation in the complex, s
        ex.T1S=[22 22 22 100];                           % T1 relaxation in the free substrate, s
        ex.ppmC=[-22 -22 2 2 2 0]*1e-6;              % chemical shift ppm*1e-6 in complex
        ex.ppmS=[2 2 2 100]*1e-6;                % chemical shift ppm*1e-6 in substrate
        ex.JC=zeros(ex.Sc.N); % J - coupling in [Hz]
        JHH=-10.5;
        JHC=1.5;
        JIr=0.06;
        JC3=16;
        ex.JQ=JHC;
        ex.JC(1,2)=JHH; 
        ex.JC(1,3)=000; ex.JC(2,3)=000;
        ex.JC(1,4)=000; ex.JC(2,4)=000; ex.JC(3,4)=JC3;        
        ex.JC(1,5)=000; ex.JC(2,5)=000; ex.JC(3,5)=JC3; ex.JC(4,5)=JC3;                
        ex.JC(1,6)=JIr; ex.JC(2,6)=000; ex.JC(3,6)=JHC; ex.JC(4,6)=JHC; ex.JC(5,6)=JHC; 
        ex.JC=ex.JC+ex.JC';
        
        ex.JS=zeros(ex.Ss.N); % J - coupling in [Hz]\
        ex.JS(1,2)=JC3;        
        ex.JS(1,3)=JC3; ex.JS(2,3)=JC3;                
        ex.JS(1,4)=JHC; ex.JS(2,4)=JHC; ex.JS(3,4)=JHC;        
        ex.JS=ex.JS+ex.JS';
        
        ex.SOc={ex.Sc.norm('x',6),...
                ex.Sc.norm('y',6),...
                ex.Sc.norm('z',6),...
                ex.Sc.SSzznorm(3,6)+ex.Sc.SSzznorm(4,6)+ex.Sc.SSzznorm(5,6)};
        ex.SOcStr={'I_6_X',...
                   'I_6_Y',...
                   'I_6_Z',...
                   'I_3_ZI_6_Z+I_4_ZI_6_Z+I_5_ZI_6_Z'};
        ex.show_c=[1,2,3,4];
                                       
        ex.SOs={ex.Ss.norm('x',1),ex.Ss.norm('x',2),...
                ex.Ss.norm('y',1),ex.Ss.norm('y',2),...
                ex.Ss.norm('z',1),ex.Ss.norm('z',2),...
                ex.Ss.norm2("x",1,"x",2),ex.Ss.norm2("x",1,"y",2),ex.Ss.norm2("x",1,"z",2),...
                ex.Ss.norm2("y",1,"x",2),ex.Ss.norm2("y",1,"y",2),ex.Ss.norm2("y",1,"z",2),...
                ex.Ss.norm2("z",1,"x",2),ex.Ss.norm2("z",1,"y",2),ex.Ss.norm2("z",1,"z",2)};        
        ex.SOsFID={ex.Ss.norm('x',1),ex.Ss.norm('y',1)};
        ex.SOsStr={'I1X','I_2_X',...
                   'I1Y','I_2_Y',...
                   'I1Z','I_2_Z',...
                   'I1X2X','1X2Y','1X2Z',...
                   '1Y2X','1Y2Y','1Y2Z',...
                   '1Z2X','1Z2Y','I_1_ZI_2_Z'};
       ex.show_s=[2,4,6,15];
               
       case "NAA-4H"
        ex.Sc = SpinOperators(6,{'1H','1H','1H','1H','1H','1H'}); %Ir-complex
        ex.Sh = SpinOperators(2,{'1H','1H'      }); %dihydrogen (pH2)
        ex.Ss = SpinOperators(4,{          '1H','1H','1H','1H'}); %substrate (S2)
       
        
        % system
        ex.T1C=[1,1,6,6,6,6];                        % T1 relaxation in the complex, s
        ex.T1S=[20,20,20,20];                           % T1 relaxation in the free substrate, s
        ex.ppmC=[-22.8 -22.8 9.0474638, 8.3102853,7.5535729,8.6981689]*1e-6;              % chemical shift ppm*1e-6 in complex
        ex.ppmS=[9.0474638, 8.3102853,7.5535729,8.6981689]*1e-6;                % chemical shift ppm*1e-6 in substrate
        ex.JC=zeros(ex.Sc.N); % J - coupling in [Hz]
        ex.JC(1,2)=-8; ex.JC(1,3)=0.5;ex.JC(1,4)=00; ex.JC(1,5)=00;  ex.JC(1,6)=0;
                       ex.JC(2,3)=0.2;ex.JC(2,4)=00; ex.JC(2,5)=00;  ex.JC(2,6)=0.5;
                                      ex.JC(3,4)=2.3;ex.JC(3,5)=0.84;ex.JC(3,6)=0.2;
                                                     ex.JC(4,5)=8;   ex.JC(4,6)=1.6;
                                                                     ex.JC(5,6)=4.96;
        ex.JC=ex.JC+ex.JC';
        ex.JS=zeros(ex.Ss.N); % J - coupling in [Hz]                                      
        ex.JS(1,2)=2.3;ex.JS(1,3)=0.84;ex.JS(1,4)=0.2;
                       ex.JS(2,3)=8;   ex.JS(2,4)=1.6;
                                       ex.JS(3,4)=4.96;
        ex.JS=ex.JS+ex.JS';
        
        % calculate amplitudes for the following spin orders of Ir-complex
        ex.SOc={ex.Sc.norm('z',1),ex.Sc.norm('z',2),ex.Sc.norm('z',3),ex.Sc.norm('z',4),ex.Sc.norm('z',5),ex.Sc.norm('z',6)};
        
        ex.SOcFID={ex.Sc.norm('x',1),ex.Sc.norm('x',2),ex.Sc.norm('x',3),ex.Sc.norm('y',1),ex.Sc.norm('y',2),ex.Sc.norm('y',3)};
        ex.SOcStr={'1Z','2Z','3Z','4Z','5Z','6Z'};
        
        
        % and the substrate
        ex.SOs={ex.Ss.norm('z',1),ex.Ss.norm('z',2),ex.Ss.norm('z',3),ex.Ss.norm('z',4)};
        ex.SOsFID={ex.Ss.norm('x',1),ex.Ss.norm('y',1)};
        ex.SOsStr={'1Z','2Z','3Z','4Z'};
        ex.eHC = [1, 2];             % spins of hydrogen in the complex
        ex.eNS = 1;                  % spins of Nitrogen in the substrate
        ex.eNC = 3;                  % Spins of Nitrogen in the complex
        
        
    case "HH-Rh-PP-PP"
        ex.Sc = SpinOperators(7,{'1H','1H','103Rh','31P','31P','31P','31P'}); % Ir-complex
        ex.Sh = SpinOperators(2,{'1H','1H'});                      % dihydrogen (pH2)
%       ex.Ss = SpinOperators(5,{          '103Rh','31P','31P','31P','31P'}); % substrate (S2)
       
        
        % system
        ex.T1C=[1,1,1,3,3,3,3];                        % T1 relaxation in the complex, s
 %       ex.T1S=[20, 20, 20, 60];                           % T1 relaxation in the free substrate, s
        ex.ppmC=[-10.295, -10.295, 0, 1.2, 1.2, 12.1, 12.1]*1e-6;              % chemical shift ppm*1e-6 in complex
 %       ex.ppmS=[2, 2, 2, 100]*1e-6;                % chemical shift ppm*1e-6 in substrate
        ex.JC=zeros(ex.Sc.N); % J - coupling in [Hz]
        JHH=-7;
        Je1=215.3;
        Je2=-12.0;
        JHa=9;
        JHR=13.8;
        JRa=100;
        JRe=00;
        
        ex.JC(1,2)=JHH; 
        ex.JC(1,3)=JHa; ex.JC(2,3)=JHa;
        ex.JC(1,4)=JHa; ex.JC(2,4)=JHa; ex.JC(3,4)=000;
        ex.JC(1,5)=Je1; ex.JC(2,5)=Je2; ex.JC(3,5)=000; ex.JC(4,5)=000;
        ex.JC(1,6)=Je2; ex.JC(2,6)=Je1; ex.JC(3,6)=000; ex.JC(4,6)=000; ex.JC(5,6)=000;
        ex.JC(1,7)=JHR; ex.JC(2,7)=JHR; ex.JC(3,7)=JRa; ex.JC(4,7)=JRa; ex.JC(5,7)=JRe; ex.JC(6,7)=JRe;
                
        ex.JC=ex.JC+ex.JC';                                
        %ex.JS=ex.JS+ex.JS';
        
        % calculate amplitudes for the following spin orders of Ir-complex        
        ex.SOc={ex.Sc.norm('z',1),ex.Sc.norm('z',2),ex.Sc.norm('z',3),ex.Sc.norm('z',4),ex.Sc.norm('z',5),ex.Sc.norm('z',6),ex.Sc.norm('z',7)};
        ex.SOcStr={'S1Z','S2Z','S3Z','S4Z','S5Z','S6Z','S7Z'};
                       
%         ex.SOs={ex.Ss.norm('x',1),ex.Ss.norm('x',2),ex.Ss.norm('x',3),ex.Ss.norm('x',4),...
%                 ex.Ss.norm('y',1),ex.Ss.norm('x',2),ex.Ss.norm('x',3),ex.Ss.norm('y',4),...
%                 ex.Ss.norm('z',1),ex.Ss.norm('x',2),ex.Ss.norm('x',3),ex.Ss.norm('z',4),...
%                 ex.Ss.norm2("x",1,"x",4),ex.Ss.norm2("x",1,"y",4),ex.Ss.norm2("x",1,"z",4),...
%                 ex.Ss.norm2("x",2,"x",4),ex.Ss.norm2("x",2,"y",4),ex.Ss.norm2("x",2,"z",4),...
%                 ex.Ss.norm2("x",3,"x",4),ex.Ss.norm2("x",3,"y",4),ex.Ss.norm2("x",3,"z",4),...                
%                 ex.Ss.norm2("y",1,"x",4),ex.Ss.norm2("y",1,"y",4),ex.Ss.norm2("y",1,"z",4),...
%                 ex.Ss.norm2("y",2,"x",4),ex.Ss.norm2("y",2,"y",4),ex.Ss.norm2("y",2,"z",4),...
%                 ex.Ss.norm2("y",3,"x",4),ex.Ss.norm2("y",3,"y",4),ex.Ss.norm2("y",3,"z",4),...               
%                 ex.Ss.norm2("z",1,"x",4),ex.Ss.norm2("z",1,"y",4),ex.Ss.norm2("z",1,"z",4),...
%                 ex.Ss.norm2("z",2,"x",4),ex.Ss.norm2("z",2,"y",4),ex.Ss.norm2("z",2,"z",4),...
%                 ex.Ss.norm2("z",3,"x",4),ex.Ss.norm2("z",3,"y",4),ex.Ss.norm2("z",3,"z",4)};        
%         
%         ex.SOsStr={'S1X','S2X','S3X','S4X',...
%                    'S1Y','S2Y','S3Y','S4Y',...
%                    'S1Z','S2Z','S3Z','S4Z',...
%                    '1X4X','1X4Y','1X4Z',...
%                    '2X4X','2X4Y','2X4Z',...
%                    '3X4X','3X4Y','3X4Z',...
%                    '1Y4X','1Y4Y','1Y4Z',...
%                    '2Y4X','2Y4Y','2Y4Z',...
%                    '3Y4X','3Y4Y','3Y4Z',...                                      
%                    '1Z4X','1Z4Y','1Z4Z',...
%                    '2Z4X','2Z4Y','2Z4Z',...
%                    '3Z4X','3Z4Y','3Z4Z'};
        
                              
case "HH-Rh-PP-PP-HH"
        ex.Sc = SpinOperators(9,{'1H','1H','103Rh','31P','31P','31P','31P','1H','1H'}); % Ir-complex
        ex.Sh = SpinOperators(2,{'1H','1H'});                      % dihydrogen (pH2)
%       ex.Ss = SpinOperators(5,{          '103Rh','31P','31P','31P','31P'}); % substrate (S2)
       
        
        % system
        ex.T1C=[1,1,1,3,3,3,3];                        % T1 relaxation in the complex, s
 %       ex.T1S=[20, 20, 20, 60];                           % T1 relaxation in the free substrate, s
        ex.ppmC=[-10.295, -10.295, 0, 1.2, 1.2, 12.1, 12.1,3,3]*1e-6;              % chemical shift ppm*1e-6 in complex
 %       ex.ppmS=[2, 2, 2, 100]*1e-6;                % chemical shift ppm*1e-6 in substrate
        ex.JC=zeros(ex.Sc.N); % J - coupling in [Hz]
        JHH=-7;
        Je1=215.3;
        Je2=-12.0;
        JHa=9;
        JHR=13.8;
        JRa=100;
        JRe=00;
        JOH=0.5;
        
        ex.JC(1,2)=JHH; 
        ex.JC(1,3)=JHa; ex.JC(2,3)=JHa;
        ex.JC(1,4)=JHa; ex.JC(2,4)=JHa; ex.JC(3,4)=000;
        ex.JC(1,5)=Je1; ex.JC(2,5)=Je2; ex.JC(3,5)=000; ex.JC(4,5)=000;
        ex.JC(1,6)=Je2; ex.JC(2,6)=Je1; ex.JC(3,6)=000; ex.JC(4,6)=000; ex.JC(5,6)=000;
        ex.JC(1,7)=JHR; ex.JC(2,7)=JHR; ex.JC(3,7)=JRa; ex.JC(4,7)=JRa; ex.JC(5,7)=JRe; ex.JC(6,7)=JRe;
        ex.JC(1,8)=Je2; ex.JC(2,8)=Je1; ex.JC(3,8)=000; ex.JC(4,8)=000; ex.JC(5,8)=000; ex.JC(6,8)=JOH; ex.JC(7,8)=000;
        ex.JC(1,9)=Je2; ex.JC(2,9)=Je1; ex.JC(3,9)=000; ex.JC(4,9)=000; ex.JC(5,9)=000; ex.JC(6,9)=000; ex.JC(7,9)=JOH; ex.JC(8,9)=000;
                
        ex.JC=ex.JC+ex.JC';                                
        %ex.JS=ex.JS+ex.JS';
        
        % calculate amplitudes for the following spin orders of Ir-complex        
        ex.SOc={ex.Sc.norm('z',1),ex.Sc.norm('z',2),ex.Sc.norm('z',3),ex.Sc.norm('z',4),ex.Sc.norm('z',5),ex.Sc.norm('z',6),ex.Sc.norm('z',7),ex.Sc.norm('z',8),ex.Sc.norm('z',9)};
        ex.SOcStr={'S1Z','S2Z','S3Z','S4Z','S5Z','S6Z','S7Z','S8Z','S9Z'};
                       
%         ex.SOs={ex.Ss.norm('x',1),ex.Ss.norm('x',2),ex.Ss.norm('x',3),ex.Ss.norm('x',4),...
%                 ex.Ss.norm('y',1),ex.Ss.norm('x',2),ex.Ss.norm('x',3),ex.Ss.norm('y',4),...
%                 ex.Ss.norm('z',1),ex.Ss.norm('x',2),ex.Ss.norm('x',3),ex.Ss.norm('z',4),...
%                 ex.Ss.norm2("x",1,"x",4),ex.Ss.norm2("x",1,"y",4),ex.Ss.norm2("x",1,"z",4),...
%                 ex.Ss.norm2("x",2,"x",4),ex.Ss.norm2("x",2,"y",4),ex.Ss.norm2("x",2,"z",4),...
%                 ex.Ss.norm2("x",3,"x",4),ex.Ss.norm2("x",3,"y",4),ex.Ss.norm2("x",3,"z",4),...                
%                 ex.Ss.norm2("y",1,"x",4),ex.Ss.norm2("y",1,"y",4),ex.Ss.norm2("y",1,"z",4),...
%                 ex.Ss.norm2("y",2,"x",4),ex.Ss.norm2("y",2,"y",4),ex.Ss.norm2("y",2,"z",4),...
%                 ex.Ss.norm2("y",3,"x",4),ex.Ss.norm2("y",3,"y",4),ex.Ss.norm2("y",3,"z",4),...               
%                 ex.Ss.norm2("z",1,"x",4),ex.Ss.norm2("z",1,"y",4),ex.Ss.norm2("z",1,"z",4),...
%                 ex.Ss.norm2("z",2,"x",4),ex.Ss.norm2("z",2,"y",4),ex.Ss.norm2("z",2,"z",4),...
%                 ex.Ss.norm2("z",3,"x",4),ex.Ss.norm2("z",3,"y",4),ex.Ss.norm2("z",3,"z",4)};        
%         
%         ex.SOsStr={'S1X','S2X','S3X','S4X',...
%                    'S1Y','S2Y','S3Y','S4Y',...
%                    'S1Z','S2Z','S3Z','S4Z',...
%                    '1X4X','1X4Y','1X4Z',...
%                    '2X4X','2X4Y','2X4Z',...
%                    '3X4X','3X4Y','3X4Z',...
%                    '1Y4X','1Y4Y','1Y4Z',...
%                    '2Y4X','2Y4Y','2Y4Z',...
%                    '3Y4X','3Y4Y','3Y4Z',...                                      
%                    '1Z4X','1Z4Y','1Z4Z',...
%                    '2Z4X','2Z4Y','2Z4Z',...
%                    '3Z4X','3Z4Y','3Z4Z'};


        otherwise
            disp("error, no such system");

    end
end
