# Supplementary material for: LIGHT-SABRE Hyperpolarizes 1-13C-Pyruvate Continuously without Magnetic Field Cycling
Source: J Phys Chem C Nanomater Interfaces. 2023 Apr 4;127(14):6744–53. doi: 10.1021/acs.jpcc.3c01128 (PMC10108362; doi:10.1021/acs.jpcc.3c01128)
Supplement: Supplementary file 2 — jp3c01128_si_002.zip [file jp3c01128_si_002.zip › MOIN/functions/lib/SABRE/Load_SABRE_System_Name.m]

function System = Load_SABRE_System_Name(id)

    Systems{1} = "HHN-1";
    Systems{2} = "HHNN-2";
    Systems{3} = "NAA-4H";
    Systems{4} = "HH-Rh-PP-PP";
    Systems{5} = "HH-C";
    Systems{6} = "HH-HC";
    Systems{7} = "HH-HHC";
    Systems{8} = "HH-HHHC";

    
    System = Systems{id};
    disp("you selected System "+System+" From SABRE Systems");
end
