# Supplementary material for: LIGHT-SABRE Hyperpolarizes 1-13C-Pyruvate Continuously without Magnetic Field Cycling
Source: J Phys Chem C Nanomater Interfaces. 2023 Apr 4;127(14):6744–53. doi: 10.1021/acs.jpcc.3c01128 (PMC10108362; doi:10.1021/acs.jpcc.3c01128)
Supplement: Supplementary file 2 — jp3c01128_si_002.zip [file jp3c01128_si_002.zip › MOIN/functions/lib/SABRE/poly2_fit_cal.m]

function cal = poly2_fit_cal(cal)

p0=cal.y(1);
p1=0;
%p1=(cal.y(end)-cal.y(1))/(cal.ID(end)-cal.ID(1));
p2=0;

cal.fit.constant = lsqcurvefit(@poly2,[p0,p1,p2],cal.ID,cal.y);

 

end
