# Supplementary material for: LIGHT-SABRE Hyperpolarizes 1-13C-Pyruvate Continuously without Magnetic Field Cycling
Source: J Phys Chem C Nanomater Interfaces. 2023 Apr 4;127(14):6744–53. doi: 10.1021/acs.jpcc.3c01128 (PMC10108362; doi:10.1021/acs.jpcc.3c01128)
Supplement: Supplementary file 2 — jp3c01128_si_002.zip [file jp3c01128_si_002.zip › MOIN/functions/lib/SABRE/SABREINEPTte_fit_cal.m]

function data = SABREINEPTte_fit_cal(data)

p0 = data.norm(1)       ;
p1 = 1                  ;
p2 = -4.5               ;
p3 = 3                  ;
p4 = 0                  ;


data.fit.constant = lsqcurvefit(@SABREINEPTte,[p0,p1,p2,p3,p4],data.tau,data.norm);

 

end
