# Supplementary material for: LIGHT-SABRE Hyperpolarizes 1-13C-Pyruvate Continuously without Magnetic Field Cycling
Source: J Phys Chem C Nanomater Interfaces. 2023 Apr 4;127(14):6744–53. doi: 10.1021/acs.jpcc.3c01128 (PMC10108362; doi:10.1021/acs.jpcc.3c01128)
Supplement: Supplementary file 2 — jp3c01128_si_002.zip [file jp3c01128_si_002.zip › MOIN/functions/lib/SABRE/sabre_FID.m]

function [spec] = sabre_FID(ex,rS0,rC0,spec)
    %%%%%%%%%%%%%%%%%%%%%%%%%%%%%%%%%%%%%%%%%%%%%%%%%%%%%%%%%%%%%%%%%%%
    %% initial spin state of the Ir-complex and substrate    
    rS0=rS0.RotationSuperOperator(spec.pulse,spec.ph1,ex.Ss,1:ex.Ss.N);
    rC0=rC0.RotationSuperOperator(spec.pulse,spec.ph1,ex.Sc,1:ex.Sc.N);        
    rS=rS0;
    rC=rC0;
            
    NS2=ex.Ss.Nstates^2;
    NC2=ex.Sc.Nstates^2;
    %%%%%%%%%%%%%%%%%%%%%%%%%%%%%%%%%%%%%%%%%%%%%%%%%%%%%%%%%%%%%%%%%%%
    %% relaxation superoperator of the Ir-complex and substrate
    RsC=RLFF_EN(ex.Sc,ex.T1C);
    RsS=RLFF_EN(ex.Ss,ex.T1S);    
    %%%%%%%%%%%%%%%%%%%%%%%%%%%%%%%%%%%%%%%%%%%%%%%%%%%%%%%%%%%%%%%%%%%
    %% calculate SABRE FID
    B=spec.B0;
    % delay 
    HsB=2*pi*HZJij(ex.Ss,ex.ppmS,ex.JS,B,"full");
    HcB=2*pi*HZJij(ex.Sc,ex.ppmC,ex.JC,B,"full");
    SABRE=SABRE_MOD2_matrix(rC0,...
                            ex.Ss,HsB,RsS,...
                            ex.Sc,HcB,RsC,...
                            ex.Sh,...
                            ex.fpH,ex.Wa,ex.Kd);
    spec.Yts=zeros(spec.TD,length(ex.SOsFID));
    spec.Ytc=zeros(spec.TD,length(ex.SOcFID));
    spec.DTime = 1 / spec.SW; % [Hz]
    spec.AQTime= (0:1:spec.TD-1)'*spec.DTime;
    for it=1:spec.TD
        if mod(it,50)==0
            display(it/spec.TD*100);
        end
        t=spec.AQTime(it); % current time
        SAt=expm(SABRE.A*t); %                
        vecS0=mtz2vec(rS0.val)/trace(rS0.val)*SABRE.fs;
        vecC0=mtz2vec(rC0.val)/trace(rC0.val)*SABRE.fc;
        vec=[vecS0' vecC0']';                                      
        vec=SAt*vec; 
        rS.val=vec2mtz(vec(1:NS2))/SABRE.fs;
        rC.val=vec2mtz(vec(NS2+1:NS2+NC2))/SABRE.fc;
        spec.Yts(it,:)=real(Amplitudes(rS,ex.SOsFID));
        spec.Ytc(it,:)=real(Amplitudes(rC,ex.SOcFID));
    end
    %% FID
    spec.FIDc_spins=(spec.Ytc(:,1:ex.Sc.N) + 1i*spec.Ytc(:,ex.Sc.N+1:end)) * SABRE.fc;    
    spec.FIDs_spins=(spec.Yts(:,1:ex.Ss.N) + 1i*spec.Yts(:,ex.Ss.N+1:end)) * SABRE.fs;
    spec.FIDc = sum(spec.FIDc_spins,2);
    spec.FIDs = sum(spec.FIDs_spins,2);    
    spec.FID  = spec.FIDs + spec.FIDc ;
    %ex.Sc.SpinName=="1H"
    %spec.FID_1H = (spec.Ytc(:,1:2) + 1i*spec.Ytc(:,ex.Sc.N+1:ex.Sc.N+1+2)) * SABRE.fc;
    %spec.FID_1H = sum(spec.FID_1H,2);
    %spec.FID_15N = (spec.Ytc(:,3:end) + 1i*spec.Ytc(:,ex.Sc.N-1:end)) * SABRE.fc;     
    spec.FID_15N = (spec.Ytc(:,3:end) + 1i*spec.Ytc(:,ex.Sc.N+1+2:end)) * SABRE.fc; 
    spec.FID_15N = sum(spec.FID_15N,2) + spec.FIDs;
    %% spectrum
    spec.spec = fftshift(fft(spec.FID),1);             %FFT in indirect dimension
    spec.spec_c = fftshift(fft(spec.FIDc),1);          %FFT in indirect dimension
    spec.spec_s = fftshift(fft(spec.FIDs),1);          %FFT in indirect dimension
    %spec.spec_1H = fftshift(fft(spec.FID_1H),1);      %FFT in indirect dimension
    spec.spec_15N = fftshift(fft(spec.FID_15N),1);     %FFT in indirect dimension
    spec.FRQ = linspace(spec.SW/2,-spec.SW/2,spec.TD); %indirect frequency domain
end
