# Supplementary material for: LIGHT-SABRE Hyperpolarizes 1-13C-Pyruvate Continuously without Magnetic Field Cycling
Source: J Phys Chem C Nanomater Interfaces. 2023 Apr 4;127(14):6744–53. doi: 10.1021/acs.jpcc.3c01128 (PMC10108362; doi:10.1021/acs.jpcc.3c01128)
Supplement: Supplementary file 2 — jp3c01128_si_002.zip [file jp3c01128_si_002.zip › MOIN/functions/lib/sabre_ADAPT_1Dav_ref1.m]

function Yout = sabre_ADAPT_1Dav_ref1(ex)
    %%%%%%%%%%%%%%%%%%%%%%%%%%%%%%%%%%%%%%%%%%%%%%%%%%%%%%%%%%%%%%%%%%%
    %% nonpolorized initial spin state of the Ir-complex and substrate
    rC0=DensityMatrix(ex.Sc.U);
    rS0=DensityMatrix(ex.Ss.U);
    rS=rS0;
    rC=rC0;
            
    NS2=ex.Ss.Nstates^2;
    NC2=ex.Sc.Nstates^2;
    %%%%%%%%%%%%%%%%%%%%%%%%%%%%%%%%%%%%%%%%%%%%%%%%%%%%%%%%%%%%%%%%%%%
    %% relaxation superoperator of the Ir-complex and substrate
    RsC=RLFF_EN(ex.Sc,ex.T1C);
    RsS=RLFF_EN(ex.Ss,ex.T1S);
    %% Yout matrix %%%%%%%%%%%%%%%%%%%%%%%%%%%%%%%%%%%%%%%%%%%%%%%%%%%%%%%%%%%%%%
    Yout=zeros(length(ex.Dav),3); %zero matrix for data output    
    %%%%%%%%%%%%%%%%%%%%%%%%%%%%%%%%%%%%%%%%%%%%%%%%%%%%%%%%%%%%%%%%%%%
    %% calculate ADAPT-SABRE experiment         
                              
    HsB=2*pi*HZJij(ex.Ss,ex.ppmS,ex.JS,ex.B0,"full");
    HcB=2*pi*HZJij(ex.Sc,ex.ppmC,ex.JC,ex.B0,"full");   
    SABRE=SABRE_MOD2_matrix(rC0,...
            ex.Ss,HsB,RsS,...
            ex.Sc,HcB,RsC,...
            ex.Sh,...
            ex.fpH,ex.Wa,ex.Kd);
        
    vecS0=mtz2vec(rS0.val)/trace(rS0.val)*SABRE.fs;
    vecC0=mtz2vec(rC0.val)/trace(rC0.val)*SABRE.fc;
    vec0=[vecS0' vecC0']'; 
            
    HS_RF=2*pi*HZJij_RF_ULF(ex.Ss,ex.ppmS,ex.JS,ex.B0,ex.v1,ex.vrf,"X");
    HC_RF=2*pi*HZJij_RF_ULF(ex.Sc,ex.ppmC,ex.JC,ex.B0,ex.v1,ex.vrf,"X");
    SABRE_RF=SABRE_MOD2_matrix(rC0,...
                           ex.Ss,HS_RF,RsS,...
                           ex.Sc,HC_RF,RsC,...
                           ex.Sh,...
                           ex.fpH,ex.Wa,ex.Kd);

    Rot=expm(SABRE_RF.A*ex.timeRF);

    t360=1/(ex.v1*ex.Ss.g_gh{end});
    t90=t360/4;
    t180=t360/2;
    Rot180=expm(SABRE_RF.A*t180);
    
    
    % delay       
    for it=1:length(ex.Dav)
        t=ex.Dav(it)/2;
        vec=((expm(SABRE.A*t)*Rot180*expm(SABRE.A*t)*Rot)^ex.m)*vec0;
        rS.val=vec2mtz(vec(1:NS2))/SABRE.fs;
        rC.val=vec2mtz(vec(NS2+1:NS2+NC2))/SABRE.fc;
        Yts=Amplitudes(rS,ex.SOs);                                
        %Ytc=Amplitudes(rC,ex.SOc);            
        Yout(it,:)=real(Yts);                        
    end
end
