# Supplementary material for: LIGHT-SABRE Hyperpolarizes 1-13C-Pyruvate Continuously without Magnetic Field Cycling
Source: J Phys Chem C Nanomater Interfaces. 2023 Apr 4;127(14):6744–53. doi: 10.1021/acs.jpcc.3c01128 (PMC10108362; doi:10.1021/acs.jpcc.3c01128)
Supplement: Supplementary file 2 — jp3c01128_si_002.zip [file jp3c01128_si_002.zip › MOIN/functions/lib/save_adMFC.m]

function save_adMFC(ex,Data,S_type)
    out=[ex.MFC.B, ex.MFC.t, Data.Z];
    save("out_aMFC\aMFC_"+S_type+ex.MFC.name+"_"+ex.MFC.start*1e9+"_"+ex.MFC.end*1e9+"_"+ex.MFC.ttime+"_MFCt_Z.dat","out","-ASCII");
end
