# Supplementary material for: LIGHT-SABRE Hyperpolarizes 1-13C-Pyruvate Continuously without Magnetic Field Cycling
Source: J Phys Chem C Nanomater Interfaces. 2023 Apr 4;127(14):6744–53. doi: 10.1021/acs.jpcc.3c01128 (PMC10108362; doi:10.1021/acs.jpcc.3c01128)
Supplement: Supplementary file 2 — jp3c01128_si_002.zip [file jp3c01128_si_002.zip › MOIN/functions/lib/save_all_tdtp.m]

function save_all_tdtp(System,Yout,ex)
    for ir=1:ex.rep
        out=[ex.tdv Yout(:,:,ir)];
        save(sprintf('%s%s_tdv_Ytp_rep%d.dat',ex.Folder,System,ir),'out','-ASCII');  
    end
    out=[1:ex.rep]';
    save(ex.Folder+System+'_REP.dat','out','-ASCII');  
    out=ex.tpv;
    save(ex.Folder+System+'_TAUP.dat','out','-ASCII');  
    out=ex.tdv;
    save(ex.Folder+System+'_TAUD.dat','out','-ASCII');  
    save(ex.Folder+System+".mat","ex");       
end
