# Supplementary material for: LIGHT-SABRE Hyperpolarizes 1-13C-Pyruvate Continuously without Magnetic Field Cycling
Source: J Phys Chem C Nanomater Interfaces. 2023 Apr 4;127(14):6744–53. doi: 10.1021/acs.jpcc.3c01128 (PMC10108362; doi:10.1021/acs.jpcc.3c01128)
Supplement: Supplementary file 2 — jp3c01128_si_002.zip [file jp3c01128_si_002.zip › MOIN/functions/lib/SEPPINEPTplusothers.m]

function rM = SEPPINEPTplusothers(r0,H0,t0,t1,t2,S,eH,eC)
    rM=r0.RotationSuperOperator(pi/2,'X',S,eH.sel);
    %3
    [X1,Y1,rM]=rM.EvolutionConstH(H0,t0,0);
    %4
    rM=rM.RotationSuperOperator(pi,'X',S,eH.all);
    %5
    [X1,Y1,rM]=rM.EvolutionConstH(H0,t0,0);
    %6
    [X2,Y2,rM]=rM.EvolutionConstH(H0,t1,0);
    %7
    rM=rM.RotationSuperOperator(pi,'X',S,eH.sel);
    rM=rM.RotationSuperOperator(pi,'X',S,eC);
    %8
    [X2,Y2,rM]=rM.EvolutionConstH(H0,t1,0);
    %9
    rM=rM.RotationSuperOperator(pi/2,'X',S,eH.sel);
    rM=rM.RotationSuperOperator(pi/2,'X',S,eC);
    %10    
    [X3,Y3,rM]=rM.EvolutionConstH(H0,t2,0);
    %11
    rM=rM.RotationSuperOperator(pi,'X',S,eH.sel);
    rM=rM.RotationSuperOperator(pi,'X',S,eC);
    %12
    [X3,Y3,rM]=rM. EvolutionConstH(H0,t2,0);
end
