# Supplementary material for: LIGHT-SABRE Hyperpolarizes 1-13C-Pyruvate Continuously without Magnetic Field Cycling
Source: J Phys Chem C Nanomater Interfaces. 2023 Apr 4;127(14):6744–53. doi: 10.1021/acs.jpcc.3c01128 (PMC10108362; doi:10.1021/acs.jpcc.3c01128)
Supplement: Supplementary file 2 — jp3c01128_si_002.zip [file jp3c01128_si_002.zip › MOIN/functions/sub_dens/EvolutionH_RD0_sol.m]

function dYdt = EvolutionH_RD0_sol(t,Y,S,Lc,Lr,rd)
         

    [n1,n2]=size(Lc);
    n1=sqrt(n1);
    ro=zeros(n1);
    x=0;
    for m=1:n1
        for q=1:n1
            x=x+1;   
            ro(m,q)=Y(x);
        end
    end
    %SO={S.norm('y',1),S.norm('x',1),...
     %   S.norm('y',2),S.norm('x',2)};
        
    %A=zeros(1,length(SO));
    %for n=1:length(SO)
    %    A(n)=full(trace(ro'*SO{n})/trace(SO{n}*SO{n}'));
    %end
    %A=real(A);
    
% 	    AA=0;
%     for n=1:S.N
%         x=S.norm('y',n);
%         my=real(full(trace(ro'*x)/trace(x*x')));
%         x=S.norm('x',n);
%         mx=real(full(trace(ro'*x)/trace(x*x')));
%         AA=AA+S.x{n}*my-S.y{n}*mx;    
%     end
	
    
    Sx=0;
    Sy=0;
    mx=0;
    my=0;
    for n=1:S.N
        x=S.norm('y',n);        
        my=my+real(full(trace(ro'*x)/trace(x*x')));
        x=S.norm('x',n);        
        mx=mx+real(full(trace(ro'*x)/trace(x*x')));        
        Sy=Sy+S.y{n};
        Sx=Sx+S.x{n};
    end
    AA=Sx*my-Sy*mx; 
    AAA=-1i*H2Super(AA*rd);
    dYdt=(Lc+Lr+AAA)*Y;
end
